# Supplementary material for: Identification of kynurenine and quinolinic acid as promising serum biomarkers for drug-induced interstitial lung diseases
Source: Respir Res. 2024 Jan 14;25:31. doi: 10.1186/s12931-023-02653-6 (PMC10788992; doi:10.1186/s12931-023-02653-6)
Supplement: Supplementary file 1 — Additional file 1: Table S1. Raw data on biomarker concentrations and baseline characteristics of each DILD and DILD recovery sample. # Some samples could not be masured due to insufficient serum available for the quantitative analysis. Table S2. Raw data on biomarker concentrations and baseline characteristics of each serum sample other than DILD. Table S3. Metabolite peak areas measured by HILIC/TOF–MS in DILD serum samples. Table S4. PCR primer pairs used in this study. Table S5. Comparison of serum concentrations of conventional biomarkers among patient groups. Statistical differences between the two groups were examined using the Mann–Whitney U-test with Bonferroni correction. The adjusted p-values are presented in the table. The patients with missing values of the conventional biomarkers were excluded from the statistical analyses. DILD recovery: patients recovered from DILD, DILD-tolerant: the patient group taking similar medications to the DILD group but without DILD onset, BP: bacterial pneumonia, NTM: nontuberculous mycobacteriosis, IIPs: idiopathic interstitial pneumonias, CTD: lung disease associated with connective tissue disease, COPD: chronic obstructive pulmonary disease, BA: bronchial asthma, N.S.: not significant. Table S6. Positive rate of the identified DILD biomarker candidates and conventional biomarkers. The optimal cutoff values of KYN, QUNA, and KYN/TRP were determined using Youden’s index of the ROC curve built between the all-DILD and DILD recovery groups. The positivity rates for other conventional biomarkers were calculated using clinically used cutoff values. The cutoff values for biomarkers are indicated in the parenthesis. Table S7. DILD biomarker potential of tryptophan metabolites compared to serum biomarkers in OP and NSIP patients. AUROC values were calculated from ROC curves, and those with statistical significance (p-value < 0.05) are indicated in bold letters. DILD recovery: patients recovered from DILD, DILD-tolerant: the pati [file 12931_2023_2653_MOESM1_ESM.xlsx]

## Sheet: Table S1
Table S1. Raw data on biomarker concentrations and baseline characteristics of each DILD and DILD recovery sample.
Sample ID	Sample cohorts (types of analysis)			Sample sub-cohorts for sensitivity analysis	DILD phase	DILD subtype	Age	BMI	Sex	Time periodes between blood sampling in acute and recovery phases (days)	Underlying diseases						Newly identified biomarker candidates				Conventional biomarmers			White blood cell count			Types of suspected medications				SpO2/FiO2	DILD-associated death	IFNγ levels
	Screening set (metabolomics)	Validation set (quantitative analysis)	Combined set (quantitative analysis)								CVD	Dyslipidemia	Diabetes	Hypertention	Other cancers	Lung cancer	KYN (µM)#	TRP (µM)#	QUNA (nM)	KYN/TRP ratio	SP-D (ng/mL)	KL-6 (U/mL)	CRP (mg/dL)	Lymphocytes	Monocytes	Neutrophils	drug 1	drug 2	drug 3	drug 4			(pg/mL)
E005A	〇	-	〇	Sub-cohort B	Acute	DAD-mixed	56	25.0343	Female	-	No	No	Yes	Yes	No	No	5.01054	30.8831	3718.46	0.162242	635.054	1018.98	1.33	0.354	0.077	0.484	Other	-	-	-	300	No	8.37664
E013A	〇	-	〇	Sub-cohort B	Acute	DAD-mixed	84	18.8718	Male	-	No	No	Yes	Yes	No	No	6.08017	22.1115	2796.4	0.274978	214.394	417.69	2.89	0.096	0.05	0.787	Other	Other	Other	-	Not applicable	No	Not detected
E028A	〇	-	〇	Sub-cohort B	Acute	DAD	78	21.8958	Male	-	No	Yes	No	Yes	Yes	No	5.10724	59.3948	936.505	0.0859879	320.904	2550	0.16	0.334	0.077	0.575	DDAs	-	-	-	Not applicable	No	-
E040A	〇	-	〇	Sub-cohort B	Acute	DAD-mixed	60	21.8837	Male	-	Yes	Yes	No	Yes	No	No	6.1267	31.7335	4165.26	0.193067	280.519	1078.14	6.61	0.158	0.069	0.752	Other	-	-	-	379.167	No	Not detected
E044A	〇	-	〇	Sub-cohort B	Acute	OP	73	26.8453	Female	-	No	No	Yes	No	Yes	No	3.33405	60.1837	2101.7	0.0553979	181.323	1035.3	3.8	0.184	0.074	0.736	mTOR inhibitors	-	-	-	Not applicable	No	-
E045A	〇	-	〇	Sub-cohort B	Acute	OP	77	14.5703	Male	-	Yes	No	Yes	No	No	No	8.37525	50.838	2205.11	0.164744	409.675	4216.68	0.12	0.134	0.071	0.78	Antiarrhythmic agents	-	-	-	Not applicable	No	Not detected
E046A	〇	-	〇	Sub-cohort B	Acute	OP	79	22.1741	Male	-	No	No	No	No	Yes	No	7.90531	53.9225	2164.55	0.146605	925.406	3403.23	10.61	0.111	0.073	0.783	ICIs	-	-	-	Not applicable	No	Not detected
F001A	〇	-	〇	Sub-cohort A	Acute	DAD	61	20.4122	Male	-	No	No	No	No	No	Yes	2.59225	38.816	295.338	0.0667831	258.299	2018.07	8.6	0.091	0.068	0.826	Other	-	-	-	77.7778	Yes	-
F008A	〇	-	〇	Sub-cohort A	Acute	OP	64	22.0166	Female	-	No	No	No	No	No	Yes	3.84124	43.511	734.121	0.0882821	114.048	2329.68	0.56	0.27	0.051	0.648	ICIs	-	-	-	Not applicable	No	-
F009A	〇	-	〇	Sub-cohort A	Acute	OP	82	17.9649	Male	-	No	No	No	No	No	Yes	5.41618	41.8318	1297.85	0.129475	220.712	733.89	6.7	0.311	0.074	0.6	ICIs	-	-	-	Not applicable	No	-
F015A	〇	-	〇	Sub-cohort A	Acute	OP	63	21.2084	Male	-	Yes	No	No	No	No	No	4.58969	30.2525	549.616	0.151712	831.5	2091.3	1.05	0.122	0.07	0.751	Other	-	-	-	466.667	No	-
F019A	-	〇	〇	Sub-cohort A	Acute	NSIP	69	22.7635	Male	-	No	No	No	No	Yes	No	2.93845	65.5758	349.697	0.0448099	137.635	2240.94	0.1	0.261	0.053	0.651	ICIs	ICIs	-	-	Not applicable	No	-
F020A	〇	-	〇	Sub-cohort A	Acute	OP	74	18.8622	Male	-	No	No	No	No	No	Yes	1.48965	48.0493	202.328	0.0310025	153.141	398.31	0.72	0.351	0.096	0.531	DDAs	Taxanes	-	-	471.429	No	-
F022A	-	〇	〇	Sub-cohort A	Acute	NSIP	81	19.0436	Male	-	No	No	Yes	No	No	Yes	1.94805	15.9014	1374.77	0.122508	653.461	374.34	8.6	0.133	0.027	0.838	Other	Other	-	-	Not applicable	No	-
F035A	〇	-	〇	Sub-cohort A	Acute	DAD	68	21.4966	Female	-	No	No	No	No	No	Yes	5.45039	39.0724	1910.87	0.139494	377.812	2082.84	7.83	0.111	0.1	0.777	Taxanes	-	-	-	Not applicable	Yes	Not detected
F051A	〇	-	〇	Sub-cohort A	Acute	OP	76	28.0765	Female	-	No	No	No	No	No	Yes	4.09091	33.2013	851.682	0.123216	45.6668	410.04	0.28	0.199	0.107	0.646	TKIs	-	-	-	Not applicable	No	-
F053A	〇	-	〇	Sub-cohort A	Acute	OP	67	21.9928	Female	-	No	Yes	No	Yes	Yes	No	2.82	49.3086	1213.45	0.0571908	147.872	372.3	0.61	0.164	0.094	0.695	DDAs	DDAs	Other	-	Not applicable	No	-
F056A	〇	-	〇	Sub-cohort A	Acute	DAD	80	24.3865	Male	-	No	No	No	No	No	Yes	5.32448	66.185	1316.1	0.0804483	349.937	1181.67	8.37	0.181	0.053	0.748	Taxanes	-	-	-	376.19	No	-
F058A	〇	-	〇	Sub-cohort A	Acute	OP	69	17.6593	Female	-	No	No	No	No	No	Yes	3.75992	39.2622	746.998	0.0957643	55.9513	150.45	4.13	0.306	0.086	0.604	ICIs	-	-	-	Not applicable	No	-
F060A	〇	-	〇	Sub-cohort A	Acute	OP	72	20.8292	Female	-	No	Yes	No	No	No	No	3.61362	55.3689	351.374	0.0652644	231.15	2217.99	0.52	0.265	0.057	0.667	Other	-	-	-	Not applicable	No	-
F062A	〇	-	〇	Sub-cohort A	Acute	NSIP	71	25.307	Female	-	No	No	No	No	Yes	No	5.33543	54.9584	1314.04	0.0970813	184.483	547.23	0.24	0.152	0.078	0.722	DDAs	DDAs	-	-	Not applicable	No	-
F063A	〇	-	〇	Sub-cohort A	Acute	NSIP	74	20.7825	Female	-	No	No	No	No	Yes	No	2.46671	28.9355	658.798	0.0852485	300.926	4470.15	5.2	0.224	0.087	0.667	Other	-	-	-	Not applicable	No	-
F065A	〇	-	〇	Sub-cohort A	Acute	OP	52	14.5369	Female	-	No	No	No	No	No	Yes	3.43537	7.65431	2157.65	0.448815	365.401	2871.81	4.45	0.259	0.093	0.614	TKIs	-	-	-	335.714	Died by other disease	-
G002A	-	〇	〇	Sub-cohort A	Acute	NSIP	46	24.3496	Female	-	No	No	No	No	No	No	2.6954	23.1141	2963.59	0.116613	170.992	1229.1	0.2	0.282	0.12	0.587	mTOR inhibitors	-	-	-	457.143	No	-
G003A	-	〇	〇	Sub-cohort A	Acute	NSIP	46	21.83	Female	-	No	No	No	No	Yes	No	3.14962	38.1369	1363.71	0.0825871	553.087	823.14	0.6	0.153	0.102	0.731	DDAs	DDAs	DDAs	-	447.619	No	-
G004A	-	〇	〇	Sub-cohort A	Acute	NSIP	71	16.5607	Male	-	No	No	Yes	No	Yes	No	177.219	121.651	3772.42	1.45679	162.764	360	9.8	0.086	0.041	0.868	Taxanes	-	-	-	Not applicable	No	2.22457
G005A	-	〇	〇	Sub-cohort A	Acute	NSIP	63	25.3934	Male	-	No	No	No	Yes	Yes	No	2.5742	50.9954	502.682	0.0504792	144.246	228.99	12.6	0.084	0.07	0.836	TKIs	-	-	-	Not applicable	Died by other disease	-
G006A	-	〇	〇	Sub-cohort A	Acute	NSIP	70	23.833	Male	-	No	No	Yes	No	Yes	No	5.97858	39.3375	1990	0.151982	114.612	1566.72	3.6	0.28	0.09	0.56	DDAs	Taxanes	-	-	452.381	No	26.5077
G007A	-	〇	〇	Sub-cohort A	Acute	NSIP	63	28.7317	Male	-	Yes	No	No	No	No	No	4.42765	36.1182	1298.72	0.122588	416.829	791.52	2.4	0.159	0.038	0.742	Antiarrhythmic agents	-	-	-	342.857	No	-
G008A	-	〇	〇	Sub-cohort A	Acute	NSIP	57	20.0796	Male	-	No	No	Yes	No	Yes	No	0.676653	7.96964	255.901	0.0849038	128.655	1611.09	4.8	0.065	0.16	0.705	DDAs	Taxanes	-	-	466.667	Died by unkown reason	-
G009A	-	-	〇	Sub-cohort A	Acute	NSIP	68	23.9224	Female	-	No	No	No	No	No	No	-	-	808.716	-	316.923	1633.02	2.6	0.134	0.08	0.778	Other	Other	Other	-	300	No	-
G010A	-	〇	〇	Sub-cohort A	Acute	DAD	55	22.3214	Male	-	No	No	No	No	Yes	No	5.46641	47.2037	873.17	0.115805	137	689	19.8	0.105	0.084	0.807	Taxanes	-	-	-	230	No	-
G013A	〇	-	〇	Sub-cohort A	Acute	DAD	77	21.875	Male	-	Yes	No	No	No	No	No	12.6698	58.3141	2573.77	0.217268	1072.12	1635.57	15.8	0.041	0.023	0.936	Other	-	-	-	88	No	Not detected
G014A	〇	-	〇	Sub-cohort A	Acute	DAD	73	21.2183	Male	-	No	No	Yes	No	No	Yes	4.90777	39.441	1728.51	0.124433	226.167	1486.65	17	0.055	0.075	0.845	Taxanes	-	-	-	238.095	No	-
G015A	-	〇	〇	Sub-cohort A	Acute	NSIP	76	16.3847	Male	-	Yes	No	No	No	Yes	No	2.01966	24.944	548.81	0.0809678	192.215	392.19	0.3	0.42	0.215	0.16	DDAs	Taxanes	-	-	452.381	No	-
G016A	〇	-	〇	Sub-cohort A	Acute	OP	69	28.6726	Male	-	Yes	Yes	No	No	Yes	No	7.52019	24.0969	2719.24	0.312081	372.179	195.33	17.7	0.025	0.055	0.785	ICIs	-	-	-	438.095	No	5.50871
G017A	-	〇	〇	Sub-cohort A	Acute	DAD-mixed	69	22.8571	Male	-	Yes	Yes	No	No	Yes	No	5.07369	27.3533	3560.52	0.185487	277.192	482.46	7.5	0.25	0.11	0.62	Taxanes	-	-	-	471.429	No	6.32429
G019A	-	〇	〇	Sub-cohort A	Acute	NSIP	60	17.0656	Female	-	No	No	No	No	Yes	No	6.08657	16.9678	1508.87	0.358713	110.256	247.86	9.7	0.14	0.05	0.75	DDAs	Taxanes	-	-	457.143	No	43.511
G037A	〇	-	〇	Sub-cohort A	Acute	NSIP	49	28.441	Female	-	No	No	No	No	No	No	7.39597	39.621	1193.53	0.186668	18.2	150	8.4	0.181	0.058	0.71	Other	-	-	-	Not applicable	No	-
G039A	〇	-	〇	Sub-cohort A	Acute	OP	74	23.1911	Female	-	Yes	Yes	No	Yes	No	Yes	1.72284	60.1241	235.611	0.0286547	128.084	332.01	0.8	0.116	0.074	0.765	TKIs	-	-	-	Not applicable	No	-
G048A	〇	-	〇	Sub-cohort A	Acute	DAD	72	20.3125	Male	-	Yes	No	No	Yes	Yes	No	4.48311	41.0776	929.362	0.109137	245.096	504.9	4.8	0.156	0.021	0.814	DDAs	DDAs	DDAs	-	428.571	Yes	-
G049A	〇	-	〇	Sub-cohort A	Acute	OP	75	27.0552	Female	-	No	No	Yes	No	No	Yes	2.60937	44.2042	880.084	0.0590299	24.5475	1436.16	1.1	0.115	0.035	0.82	TKIs	-	-	-	Not applicable	No	-
G071A	〇	-	〇	Sub-cohort A	Acute	DAD-mixed	72	15.8079	Male	-	No	No	No	No	Yes	No	7.06266	18.9491	836.877	0.372717	141.345	1783.98	9.5	0.165	0.215	0.595	DDAs	Taxanes	-	-	423.81	No	-
G101A	〇	-	〇	Sub-cohort A	Acute	OP	69	25.6312	Female	-	No	No	Yes	Yes	Yes	No	2.15686	42.5529	748.8	0.0506865	166.285	896.07	1.5	0.429	0.074	0.477	mTOR inhibitors	-	-	-	466.667	No	-
G102A	〇	-	〇	Sub-cohort A	Acute	OP	70	26.2222	Female	-	No	Yes	No	Yes	No	No	6.07734	45.0805	1196.04	0.134811	371.126	1098.03	0.7	0.275	0.136	0.513	Other	Other	-	-	466.667	No	-
G105A	〇	-	〇	Sub-cohort A	Acute	DAD-mixed	67	25.1486	Male	-	No	Yes	No	Yes	Yes	No	4.97028	51.2977	1816.62	0.0968909	127.845	999.6	10.7	0.181	0.071	0.709	DDAs	DDAs	TKIs	-	442.857	No	7.8314
G106A	〇	-	〇	Sub-cohort A	Acute	DAD-mixed	54	22.6757	Male	-	No	No	No	No	Yes	No	5.33513	30.424	2717.03	0.175359	143.416	334.05	9.8	0.181	0.071	0.709	DDAs	Taxanes	-	-	447.619	No	5.43753
G118A	〇	-	〇	Sub-cohort A	Acute	OP	65	23.1247	Female	-	No	No	No	No	No	No	3.03767	44.4285	2227.94	0.0683721	68.0197	1711.05	5	0.297	0.08	0.591	mTOR inhibitors	-	-	-	428.571	No	-
H011A	-	〇	〇	Sub-cohort B	Acute	Other	50	20.83	Female	-	No	Yes	No	No	Yes	No	2.84173	36.1003	1165.8	0.0787179	72.4399	273.36	5.4	0.06	0.01	0.92	Taxanes	DDAs	Other	Other	471.429	No	-
H014A	-	〇	〇	Sub-cohort B	Acute	NSIP	62	25.5749	Male	-	Yes	No	Yes	Yes	No	No	10.0356	48.7399	1571.8	0.205902	1462.91	6826.35	0.18	0.19	0.072	0.725	Antiarrhythmic agents	-	-	-	433.333	No	Not detected
H015A	〇	-	〇	Sub-cohort B	Acute	OP	68	21.0607	Male	-	No	No	No	No	No	No	2.25339	52.4224	422.18	0.0429852	164.58	1039.38	1.17	0.221	0.06	0.681	Other	-	-	-	Not applicable	No	-
H016A	-	〇	〇	Sub-cohort B	Acute	OP	73	19.4412	Male	-	Yes	No	Yes	No	Yes	No	2.52464	40.1137	593.563	0.0629371	188.713	349.86	0.72	0.09	0.05	0.8	Taxanes	DDAs	-	-	461.905	No	-
H017A	〇	-	〇	Sub-cohort B	Acute	OP	69	23.5078	Male	-	Yes	No	Yes	Yes	No	No	4.62013	43.4722	500.524	0.106278	765.369	2407.71	3.05	0.246	0.062	0.664	Other	Other	Other	-	447.619	No	-
H018A	〇	-	〇	Sub-cohort B	Acute	OP	72	18.6031	Male	-	Yes	No	No	No	No	No	1.98338	61.4402	257.181	0.0322815	75.8251	245.82	3.48	0.266	0.085	0.606	Other	-	-	-	Not applicable	No	-
H019A	〇	-	〇	Sub-cohort B	Acute	OP	63	23.7118	Female	-	No	No	No	No	Yes	No	3.05031	33.1056	1661.02	0.0921387	105.415	550.8	14.12	0.129	0.129	0.73	mTOR inhibitors	-	-	-	Not applicable	No	-
H022A	〇	-	〇	Sub-cohort B	Acute	OP	65	22.231	Male	-	No	No	No	No	Yes	No	3.17242	55.359	569.094	0.0573063	38.17	410.04	0.16	0.35	0.075	0.535	DDAs	Taxanes	-	-	Not applicable	No	-
H023A	-	〇	〇	Sub-cohort B	Acute	NSIP	55	17.1252	Female	-	No	No	No	No	Yes	No	2.14137	49.6976	615.021	0.0430879	8.59375	904.23	13	0.052	0.056	0.889	mTOR inhibitors	-	-	-	Not applicable	No	-
H025A	-	〇	〇	Sub-cohort B	Acute	NSIP	61	23.1084	Male	-	No	No	No	Yes	Yes	No	1.51892	59.2766	257.859	0.0256243	187.729	493.17	4.53	0.296	0.15	0.522	DDAs	Other	DDAs	-	Not applicable	No	-
H026A	〇	-	〇	Sub-cohort B	Acute	OP	66	22.7363	Male	-	No	No	No	No	No	Yes	5.93067	68.6866	1663.04	0.0863438	412.649	538.56	4.62	0.131	0.059	0.778	ICIs	-	-	-	Not applicable	No	Not detected
H028A	-	〇	〇	Sub-cohort B	Acute	DAD	71	21.1905	Male	-	No	No	No	No	Yes	No	4.72534	33.8378	1163.84	0.139647	297.901	711.96	10.83	0.186	0.031	0.752	TKIs	-	-	-	Not applicable	No	-
H031A	〇	-	〇	Sub-cohort B	Acute	DAD	68	20.2437	Male	-	No	No	No	No	No	No	7.75807	17.6264	2533.06	0.440138	373.302	512.04	25.31	0.081	0.046	0.831	Other	Other	-	-	Not applicable	No	Not detected
H032A	〇	-	〇	Sub-cohort B	Acute	OP	32	16.9467	Male	-	No	No	No	No	Yes	No	1.91753	60.4943	342.974	0.0316976	86.5321	164.22	0.52	0.205	0.099	0.686	DDAs	DDAs	DDAs	Other	457.143	No	-
H034A	-	〇	〇	Sub-cohort B	Acute	NSIP	69	23.207	Male	-	Yes	No	No	No	No	No	9.34766	62.6098	1948.42	0.1493	431.874	1739.1	2.5	0.155	0.064	0.764	Antiarrhythmic agents	-	-	-	457.143	No	Not detected
H035A	〇	-	〇	Sub-cohort B	Acute	DAD-mixed	71	16.4665	Male	-	No	No	No	No	Yes	No	3.47108	32.9003	1012.25	0.105503	285.936	790.5	9.52	0.152	0.054	0.781	Taxanes	-	-	-	Not applicable	No	-
H037A	〇	-	〇	Sub-cohort B	Acute	OP	75	14.0412	Male	-	No	No	No	No	No	Yes	6.75419	43.3678	1238.28	0.155742	278	375	5.22	0.116	0.078	0.581	Taxanes	-	-	-	Not applicable	No	-
H038A	-	〇	〇	Sub-cohort B	Acute	OP	85	23.6018	Male	-	No	Yes	No	Yes	No	Yes	2.98948	48.5403	552.031	0.0615877	103.773	1263.78	2.65	0.198	0.06	0.669	Taxanes	-	-	-	442.857	No	-
H048A	〇	-	〇	Sub-cohort B	Acute	NSIP	75	20.202	Male	-	No	No	No	No	No	No	3.41474	54.246	458.475	0.0629491	162.028	316.2	3.54	0.3	0.19	0.42	DDAs	DDAs	-	-	461.905	No	-
H049A	〇	-	〇	Sub-cohort B	Acute	DAD	66	23.4889	Male	-	No	No	No	No	Yes	No	3.77911	16.8514	803.407	0.22426	185.498	602.82	15.97	0.189	0.089	0.693	DDAs	-	-	-	371.429	No	-
H051A	〇	-	〇	Sub-cohort B	Acute	DAD-mixed	58	15.4182	Male	-	No	No	No	Yes	Yes	No	3.12335	20.2543	1387.32	0.154206	70.4464	356.49	30.97	0.056	0.047	0.888	ICIs	-	-	-	357.143	Died by unkown reason	-
H052A	〇	-	〇	Sub-cohort B	Acute	NSIP	76	20.148	Male	-	No	No	No	Yes	Yes	No	4.97189	36.2209	2491.15	0.137266	131.906	668.1	2.44	0.201	0.078	0.591	mTOR inhibitors	-	-	-	457.143	No	23.0155
H053A	〇	-	〇	Sub-cohort B	Acute	OP	73	20.202	Male	-	No	No	No	No	No	Yes	3.52597	29.9398	1463.1	0.117768	508.027	501.33	4.15	0.184	0.082	0.624	Other	DDAs	DDAs	-	457.143	No	-
H055A	〇	-	〇	Sub-cohort B	Acute	DAD	65	21.8741	Female	-	No	No	No	No	No	Yes	3.54118	13.7856	1349	0.256875	553.938	3694.44	9.74	0.066	0.1	0.83	Taxanes	TKIs	ICIs	-	Not applicable	Died by other disease	-
H060A	〇	-	〇	Sub-cohort B	Acute	NSIP	73	25.5624	Male	-	Yes	No	No	No	No	No	1.7307	61.8665	197.031	0.0279747	81.561	639.03	0.05	0.457	0.043	0.487	Antiarrhythmic agents	Other	-	-	466.667	No	-
H061A	〇	-	〇	Sub-cohort B	Acute	DAD	68	18.0662	Male	-	No	No	No	No	No	Yes	4.1844	23.0839	2421.07	0.181269	443.776	532.44	13.96	0.17	0.09	0.69	DDAs	-	-	-	457.143	Died by other disease	-
H062A	〇	-	〇	Sub-cohort B	Acute	OP	68	24.9549	Male	-	No	No	No	No	No	No	2.69195	38.9922	397.699	0.0690381	74.5857	202.98	7.05	0.132	0.046	0.803	Other	Other	-	-	Not applicable	No	-
H063A	〇	-	〇	Sub-cohort B	Acute	NSIP	76	22.4766	Female	-	No	No	No	No	Yes	No	3.53354	63.7699	611.72	0.0554108	190.865	937.38	0.12	0.25	0.08	0.41	Other	-	-	-	452.381	No	-
H064A	-	〇	〇	Sub-cohort B	Acute	NSIP	66	18.1509	Male	-	No	No	No	Yes	No	No	4.87766	65.5576	554.314	0.0744026	730	1478	3.59	0.17	0.11	0.64	Other	-	-	-	466.667	No	-
H068A	〇	-	〇	Sub-cohort B	Acute	OP	77	19.0661	Female	-	No	No	No	No	No	No	2.33075	17.415	790.304	0.133836	168.42	831.3	1.4	0.108	0.06	0.818	Other	Other	Other	Other	Not applicable	No	-
H070A	〇	-	〇	Sub-cohort B	Acute	NSIP	72	21.0321	Male	-	No	No	No	No	No	Yes	5.29583	41.5254	1622.3	0.127532	243.77	1260.72	12.06	0.13	0.02	0.85	Taxanes	-	-	-	423.81	Yes	Not detected
H071A	〇	-	〇	Sub-cohort B	Acute	NSIP	68	24.064	Female	-	Yes	Yes	Yes	No	Yes	No	5.17998	16.8636	2069.54	0.307169	119.393	337.11	23.69	0.04	0.04	0.92	Taxanes	Other	-	-	293.75	No	6.45428
H074A	〇	-	〇	Sub-cohort B	Acute	OP	61	19.0959	Male	-	No	No	Yes	No	No	Yes	4.56253	55.1564	921.711	0.08272	410.303	3255.33	1.55	0.108	0.056	0.786	ICIs	-	-	-	Not applicable	No	-
F007A	〇	-	-	-	Acute	DAD	77	24.5243	Male	-	No	No	No	Yes	Yes	Yes	-	-	-	-	863.7	1272.5	21.18	0.071	0.094	0.77	ICIs	-	-	-	-	-	-
F014A	〇	-	-	-	Acute	OP	68	19.6781	Female	-	No	No	No	No	Yes	No	-	-	-	-	494	826	0.34	0.319	0.088	0.56	Other	-	-	-	-	-	-
E005B	〇	-	〇	Sub-cohort B	Recovery	DAD-mixed	56	25.0343	Female	21	No	No	Yes	Yes	No	No	1.88941	49.5655	344.105	0.0381194	117.343	666.57	1.2	0.228	0.092	0.58	-	-	-	-	-	-	Not detected
E013B	〇	-	〇	Sub-cohort B	Recovery	DAD-mixed	84	18.8718	Male	56	No	No	Yes	Yes	No	No	2.24861	37.6652	619.762	0.0597	93.1025	428.91	0.13	0.17	0.07	0.71	-	-	-	-	-	-	Not detected
E045B	〇	-	〇	Sub-cohort B	Recovery	OP	77	14.5703	Male	26	Yes	No	Yes	No	No	No	3.15533	56.896	521.623	0.0554579	119.497	2230.23	0.03	0.19178	0.059	0.744	-	-	-	-	-	-	Not detected
F008B	〇	-	〇	Sub-cohort A	Recovery	OP	NA	22.0166	Female	84	No	No	No	No	No	Yes	4.45984	52.143	694.274	0.0855309	162.878	4755.75	1.08	0.208	0.05	0.702	-	-	-	-	-	-	-
F015B	〇	-	〇	Sub-cohort A	Recovery	OP	63	21.2084	Male	179	Yes	No	No	No	No	No	1.55529	36.9591	159.377	0.0420815	125.546	273.36	0.67	0.266	0.063	0.632	-	-	-	-	-	-	-
F019B	〇	-	〇	Sub-cohort A	Recovery	NSIP	69	22.7635	Male	361	No	No	No	No	Yes	No	2.3255	65.8837	231.191	0.035297	115.408	5923.14	0.1	0.229	0.047	0.701	-	-	-	-	-	-	-
F020B	〇	-	〇	Sub-cohort A	Recovery	OP	74	18.8622	Male	84	No	No	No	No	No	Yes	1.57916	61.6685	231.608	0.0256072	174.851	326.4	0.1	0.367	0.069	0.531	-	-	-	-	-	-	-
F051B	〇	-	〇	Sub-cohort A	Recovery	OP	76	28.0765	Female	66	No	No	No	No	No	Yes	2.9401	25.2051	580.643	0.116647	8.59375	404.94	0.97	0.06	0.018	0.921	-	-	-	-	-	-	-
F058B	〇	-	〇	Sub-cohort A	Recovery	OP	69	17.6593	Female	199	No	No	No	No	No	Yes	1.26648	43.5149	119.925	0.0291045	62.6498	149.43	0.18	0.116	0.043	0.84	-	-	-	-	-	-	-
F062B	〇	-	〇	Sub-cohort A	Recovery	NSIP	71	25.307	Female	114	No	No	No	No	Yes	No	2.85027	83.1967	364.313	0.0342595	65.5484	549.78	0.07	0.282	0.048	0.617	-	-	-	-	-	-	-
G002B	-	〇	〇	Sub-cohort A	Recovery	NSIP	46	24.3496	Female	210	No	No	No	No	No	No	1.10631	30.9812	188.173	0.0357089	78.8931	448.29	0	0.502	0.091	0.394	-	-	-	-	-	-	-
G003B	-	〇	〇	Sub-cohort A	Recovery	NSIP	46	21.83	Female	49	No	No	No	No	Yes	No	2.25305	58.6216	325.9	0.0384338	436.745	735.42	0	0.256	0.108	0.602	-	-	-	-	-	-	-
G004B	-	〇	〇	Sub-cohort A	Recovery	NSIP	71	16.5607	Male	19	No	No	Yes	No	Yes	No	4.32165	35.632	2009.69	0.121285	182.44	561	5.8	0.05	0.025	0.875	-	-	-	-	-	-	Not detected
G005B	-	〇	〇	Sub-cohort A	Recovery	NSIP	63	25.3934	Male	33	No	No	No	Yes	Yes	No	3.79279	51.4007	616.334	0.0737885	85.0014	417.18	5.1	0.082	0.064	0.851	-	-	-	-	-	-	-
G006B	-	〇	〇	Sub-cohort A	Recovery	NSIP	70	23.833	Male	39	No	No	Yes	No	Yes	No	1.24569	62.9265	150.894	0.019796	57.7435	1036.83	0	0.08	0.035	0.85	-	-	-	-	-	-	Not detected
G007B	-	〇	〇	Sub-cohort A	Recovery	NSIP	63	28.7317	Male	89	Yes	No	No	No	No	No	3.25939	52.7982	1188.73	0.0617331	157.018	835	0.4	0.292	0.092	0.545	-	-	-	-	-	-	-
G008B	-	〇	〇	Sub-cohort A	Recovery	NSIP	57	20.0796	Male	52	No	No	Yes	No	Yes	No	6.79772	42.7627	4526.45	0.158964	69.4146	18959.2	13.8	0.085	0.04	0.85	-	-	-	-	-	-	-
G009B	-	-	〇	Sub-cohort A	Recovery	NSIP	68	23.9224	Female	25	No	No	No	No	No	No	-	-	224.142	-	114.612	1383.12	0	0.232	0.045	0.702	-	-	-	-	-	-	-
G010B	-	〇	〇	Sub-cohort A	Recovery	DAD	55	22.3214	Male	10	No	No	No	No	Yes	No	1.62137	46.6612	227.212	0.0347478	393.262	984.3	1	0.163	0.11	0.721	-	-	-	-	-	-	-
G015B	-	〇	〇	Sub-cohort A	Recovery	NSIP	76	16.3847	Male	74	Yes	No	No	No	Yes	No	3.23458	52.2809	536.577	0.0618693	179.3	266.22	0.1	0.347	0.081	0.501	-	-	-	-	-	-	-
G016B	〇	-	〇	Sub-cohort A	Recovery	OP	69	28.6726	Male	87	Yes	Yes	No	No	Yes	No	1.95981	21.9393	892.93	0.0893287	23.1282	137.19	19.3	0.108	0.013	0.877	-	-	-	-	-	-	Not detected
G017B	-	〇	〇	Sub-cohort A	Recovery	DAD-mixed	69	22.8571	Male	56	Yes	Yes	No	No	Yes	No	3.37688	42.3475	1758.56	0.0797422	166.235	721.14	1.4	0.219	0.048	0.708	-	-	-	-	-	-	Not detected
G019B	-	〇	〇	Sub-cohort A	Recovery	NSIP	60	17.0656	Female	93	No	No	No	No	Yes	No	1.9942	53.7057	387.169	0.037132	58.4946	205.53	1	0.369	0.059	0.499	-	-	-	-	-	-	Not detected
G039B	〇	-	〇	Sub-cohort A	Recovery	OP	74	23.1911	Female	55	Yes	Yes	No	Yes	No	Yes	1.53808	53.6116	158.106	0.0286894	42.114	536.01	0.61	0.244	0.009	0.735	-	-	-	-	-	-	-
G049B	〇	-	〇	Sub-cohort A	Recovery	OP	75	27.0552	Female	90	No	No	Yes	No	No	Yes	3.31099	44.8911	1995.6	0.0737561	33.2738	4474.23	3.3	0.091	0.045	0.854	-	-	-	-	-	-	-
G071B	〇	-	〇	Sub-cohort A	Recovery	DAD-mixed	72	15.8079	Male	28	No	No	No	No	Yes	No	4.88143	57.8412	4438.2	0.0843936	32.1715	4309.5	9.8	0.115	0.105	0.755	-	-	-	-	-	-	-
G101B	〇	-	〇	Sub-cohort A	Recovery	OP	69	25.6312	Female	88	No	No	Yes	Yes	Yes	No	1.70382	44.01	216.916	0.0387144	103.362	670.14	Not applicable	0.464	0.05	0.462	-	-	-	-	-	-	-
G102B	〇	-	〇	Sub-cohort A	Recovery	OP	70	26.2222	Female	178	No	Yes	No	Yes	No	No	1.73383	70.8462	224.797	0.0244731	92.5992	332.52	0.1	0.27	0.072	0.619	-	-	-	-	-	-	-
G105B	〇	-	〇	Sub-cohort A	Recovery	DAD-mixed	67	25.1486	Male	49	No	Yes	No	Yes	Yes	No	1.53176	72.5227	160.663	0.0211212	129.872	1213.8	0.1	0.138	0.03	0.824	-	-	-	-	-	-	Not detected
G106B	〇	-	〇	Sub-cohort A	Recovery	DAD-mixed	54	22.6757	Male	98	No	No	No	No	Yes	No	1.28388	56.3573	164.919	0.022781	30.6521	323.85	2.9	0.138	0.03	0.824	-	-	-	-	-	-	Not detected
G118B	〇	-	〇	Sub-cohort A	Recovery	OP	65	23.1247	Female	91	No	No	No	No	No	No	1.13225	49.7157	518.795	0.0227744	22.3473	1586.61	Not applicable	Not applicable	Not applicable	Not applicable	-	-	-	-	-	-	-
H011B	-	〇	〇	Sub-cohort B	Recovery	Other	50	20.83	Female	28	No	Yes	No	No	Yes	No	2.4916	46.5954	506.806	0.053473	59.9973	260.1	0.04	0.246	0.065	0.674	-	-	-	-	-	-	-
H014B	-	〇	〇	Sub-cohort B	Recovery	NSIP	62	25.5749	Male	70	Yes	No	Yes	Yes	No	No	1.97422	49.6623	189.238	0.0397528	67.527	1281.63	0.91	0.204	0.025	0.77	-	-	-	-	-	-	-
H015B	〇	-	〇	Sub-cohort B	Recovery	OP	68	21.0607	Male	62	No	No	No	No	No	No	1.08246	64.5589	99.9792	0.016767	32.373	489.09	0.03	0.051	0.012	0.936	-	-	-	-	-	-	-
H016B	-	〇	〇	Sub-cohort B	Recovery	OP	73	19.4412	Male	6	Yes	No	Yes	No	Yes	No	2.49262	48.5945	448.835	0.0512943	105.415	386.07	1.35	0.088	0.129	0.71	-	-	-	-	-	-	-
H017B	〇	-	〇	Sub-cohort B	Recovery	OP	69	23.5078	Male	69	Yes	No	Yes	Yes	No	No	2.26997	46.676	170.066	0.0486324	140.14	537.54	0.07	0.335	0.128	0.537	-	-	-	-	-	-	-
H018B	〇	-	〇	Sub-cohort B	Recovery	OP	72	18.6031	Male	30	Yes	No	No	No	No	No	1.62384	48.1622	214.338	0.033716	87.7647	249.39	0.62	0.251	0.077	0.619	-	-	-	-	-	-	-
H019B	〇	-	〇	Sub-cohort B	Recovery	OP	63	23.7118	Female	75	No	No	No	No	Yes	No	2.64694	53.3897	509.39	0.0495778	118.992	302.43	Not applicable	0.303	0.075	0.607	-	-	-	-	-	-	-
H022B	〇	-	〇	Sub-cohort B	Recovery	OP	65	22.231	Male	64	No	No	No	No	Yes	No	1.59304	53.6861	303.689	0.0296733	8.59375	186.66	0.6	0.23	0.05	0.71	-	-	-	-	-	-	-
H023B	-	〇	〇	Sub-cohort B	Recovery	NSIP	55	17.1252	Female	47	No	No	No	No	Yes	No	2.21072	51.9001	389.855	0.0425957	71.3046	918	Not applicable	0.152	0.043	0.797	-	-	-	-	-	-	-
H025B	-	〇	〇	Sub-cohort B	Recovery	NSIP	61	23.1084	Male	15	No	No	No	Yes	Yes	No	1.52976	57.9966	228.804	0.0263766	147.996	493.17	6.57	0.174	0.031	0.778	-	-	-	-	-	-	-
H026B	〇	-	〇	Sub-cohort B	Recovery	OP	66	22.7363	Male	55	No	No	No	No	No	Yes	2.31679	71.2008	466.789	0.0325389	76.6507	253.47	0.34	0.2	0.04	0.75	-	-	-	-	-	-	Not detected
H031B	〇	-	〇	Sub-cohort B	Recovery	DAD	68	20.2437	Male	119	No	No	No	No	No	No	2.47806	76.5493	177.98	0.0323721	189.149	1612.11	0.02	0.471	0.064	0.45	-	-	-	-	-	-	Not detected
H032B	〇	-	〇	Sub-cohort B	Recovery	OP	32	16.9467	Male	72	No	No	No	No	Yes	No	2.12908	74.0964	280.745	0.0287339	126.841	112.71	0.02	0.414	0.079	0.41	-	-	-	-	-	-	-
H034B	-	-	〇	Sub-cohort B	Recovery	NSIP	69	23.207	Male	118	Yes	No	No	No	No	No	-	-	1048.53	-	187.729	725.73	0.74	0.235	0.1	0.641	-	-	-	-	-	-	-
H035B	〇	-	〇	Sub-cohort B	Recovery	DAD-mixed	71	16.4665	Male	152	No	No	No	No	Yes	No	1.74094	48.1677	190.017	0.0361433	106.237	592.11	6.54	0.034	0.038	0.926	-	-	-	-	-	-	-
H038B	〇	-	〇	Sub-cohort B	Recovery	OP	85	23.6018	Male	90	No	Yes	No	Yes	No	Yes	2.01069	41.6035	665.177	0.0483297	31.9212	1501.95	18.85	0.073	0.03	0.896	-	-	-	-	-	-	-
H048B	〇	-	〇	Sub-cohort B	Recovery	NSIP	75	20.202	Male	102	No	No	No	No	No	No	3.79669	70.362	432.61	0.0539594	124.773	334.56	1.48	0.183	0.064	0.695	-	-	-	-	-	-	-
H052B	〇	-	〇	Sub-cohort B	Recovery	NSIP	76	20.148	Male	28	No	No	No	Yes	Yes	No	3.84557	46.4635	1044.16	0.0827654	309.634	597.72	0.05	0.326	0.09	0.485	-	-	-	-	-	-	Not detected
H053B	〇	-	〇	Sub-cohort B	Recovery	OP	73	20.202	Male	57	No	No	No	No	No	Yes	0.953041	21.78	174.643	0.0437576	143.831	357	28.83	0.03	0.05	0.91	-	-	-	-	-	-	-
H060B	〇	-	〇	Sub-cohort B	Recovery	NSIP	73	25.5624	Male	98	Yes	No	No	No	No	No	1.79862	69.3489	183.656	0.0259358	50.9897	471.24	0.04	0.499	0.032	0.462	-	-	-	-	-	-	-
H064B	-	〇	〇	Sub-cohort B	Recovery	NSIP	66	18.1509	Male	10	No	No	No	Yes	No	No	2.10073	74.0269	230.157	0.0283779	406	1475	0.5	0.387	0.167	0.437	-	-	-	-	-	-	-
H071B	〇	-	〇	Sub-cohort B	Recovery	NSIP	68	24.064	Female	49	Yes	Yes	Yes	No	Yes	No	1.34744	53.5276	225.279	0.0251727	24.8669	463.08	5.01	0.62	0.33	0.05	-	-	-	-	-	-	Not detected
# Some samples could not be masured due to insufficient serum available for the quantitative analysis.

## Sheet: Table S2
Table S2. Raw data on biomarker concentrations and baseline characteristics of each serum sample other than DILD.
Sample ID	Patient group	Age	BMI	Sex	Newly identified DILD biomarker candidates				Conventional biomarmers
					KYN (µM)#	TRP (µM)#	QUNA (nM)	KYN/TRP ratio	SP-D (ng/mL)	KL-6 (U/mL)	CRP (mg/dL)
E020C	DILD-tolerant	71	23.8001	Male	1.53028	63.9232	147.096	0.0239393	53.7497	362.1	0.11
E031C	DILD-tolerant	80	23.459	Female	1.92787	72.7724	234.717	0.0264918	49.0776	231.54	0.02
E039C	DILD-tolerant	72	22.6625	Male	1.80608	52.5919	218.025	0.0343414	59.3898	188	0.07
E047C	DILD-tolerant	70	17.5316	Female	2.22439	62.225	331.531	0.0357476	39.2322	232.05	0.2
E050C	DILD-tolerant	68	16.2605	Male	3.11434	56.9918	511.547	0.0546454	8.59375	717.06	0.2
E058C	DILD-tolerant	69	28.5701	Female	1.61141	59.2425	160.147	0.0272002	22.8565	1046.01	0.07
E059C	DILD-tolerant	83	20.9099	Female	2.92424	53.1562	434.996	0.0550122	52.9826	721.14	0.36
E061C	DILD-tolerant	72	30.3593	Female	2.5747	63.7779	338.152	0.0403698	24.8669	174.93	0.19
E062C	DILD-tolerant	73	20.2682	Female	2.07469	41.3791	309.162	0.0501386	45.6508	256.02	0.01
E067C	DILD-tolerant	61	25.4108	Female	1.18356	35.6867	160.634	0.0331653	76.9961	203.49	0.01
F067C	DILD-tolerant	55	21.0067	Male	1.59489	28.9441	264.643	0.0551023	81.8477	395.25	10
G100C	DILD-tolerant	72	21.5645	Male	3.22842	45.9012	486.355	0.0703342	123.946	574.77	Not applicable
H040C	DILD-tolerant	64	21.4767	Male	4.23977	62.1221	1375.29	0.068249	73.1736	4413.03	1.48
H041C	DILD-tolerant	68	19.1406	Male	1.88417	50.5989	154.382	0.0372374	113.049	234.6	0.05
H046C	DILD-tolerant	70	20.1771	Male	2.1142	95.3632	177.616	0.0221699	36.2066	201.96	1.1
H058C	DILD-tolerant	61	23.3377	Female	1.29122	49.2235	216.368	0.0262317	21	193	0.35
H078C	DILD-tolerant	83	23.6736	Male	2.46413	50.7632	424.406	0.0485417	148.277	710.43	0.13
H079C	DILD-tolerant	70	21.9887	Male	2.42472	72.2056	396.409	0.0335808	117.002	257.04	0.4
H080C	DILD-tolerant	63	18.5218	Male	1.70777	56.1011	236.763	0.030441	121.786	493.17	0.11
H081C	DILD-tolerant	69	21.3039	Male	2.78697	54.4318	368.684	0.0512012	40.7918	548.76	0.27
E015D	Lung cancer	72	21.3505	Male	1.42108	74.1141	114.855	0.0191742	83.6485	170.34	0.07
E019D	Lung cancer	74	24.0073	Female	1.8454	47.9818	119.73	0.0384604	54.3656	310.59	2.9
E021D	Lung cancer	75	24.999	Female	3.9589	57.6931	901.935	0.0686199	24.4143	1347.42	2.04
E022D	Lung cancer	61	20.5816	Male	2.97207	49.0489	375.547	0.0605941	63.0057	288.15	1.95
E023D	Lung cancer	78	17.0892	Male	2.01815	43.0512	239.989	0.0468779	67.9043	211.14	1.28
E026D	Lung cancer	45	27.0181	Male	2.06515	63.1523	208.66	0.0327011	60.6289	819.57	0.2
E027D	Lung cancer	74	28.754	Male	2.8558	50.3662	303.063	0.0567009	179.531	253	0.56
E030D	Lung cancer	77	25.802	Male	3.14758	52.502	824.8	0.0599515	17.5139	693.6	2.4
E034D	Lung cancer	79	22.9113	Female	2.02404	79.7903	284.347	0.0253669	23.87	200.94	0.07
E048D	Lung cancer	77	26.3326	Male	2.08017	42.8708	319.991	0.0485218	192.966	344.25	0.24
E049D	Lung cancer	64	26.282	Male	3.34841	69.876	343.088	0.0479194	111.292	395.76	2.03
E051D	Lung cancer	73	25.4864	Male	1.5865	60.4207	168.393	0.0262576	68.579	138.72	0.04
E052D	Lung cancer	78	21.7578	Male	2.81238	52.1556	439.393	0.0539228	153.005	615.57	1.3
E053D	Lung cancer	81	22.5952	Male	1.39361	45.9798	246.209	0.0303091	70.3913	262.65	0.12
F003D	Lung cancer	76	17.6147	Male	1.69376	48.8903	198.628	0.0346441	34.4444	234.09	0.08
F005D	Lung cancer	70	19.3568	Male	1.55548	47.6307	141.658	0.032657	138.87	370.26	0.78
F006D	Lung cancer	55	30.385	Female	1.08329	51.7142	81.885	0.0209476	48.6392	36.5	0.14
F029D	Lung cancer	44	17.5144	Female	1.73734	52.8038	206.972	0.0329018	167.097	162.18	1.24
F038D	Lung cancer	63	-	Male	2.15284	47.773	242.225	0.045064	84.0708	1349.97	4.78
F039D	Lung cancer	64	19.2473	Male	1.56346	50.2447	201.236	0.0311169	19.3408	216.75	0.01
F040D	Lung cancer	67	19.8413	Male	3.69427	52.7795	503.392	0.0699944	84.2358	741.03	5.75
F041D	Lung cancer	74	22.8571	Male	1.78747	61.8024	154.826	0.0289224	294.548	1586.1	1.67
F046D	Lung cancer	80	23.9111	Female	3.01185	44.1273	619.916	0.0682536	52.4829	635.3	0.04
F048D	Lung cancer	80	18.5633	Male	1.54608	57.4521	277.435	0.0269108	27.4163	341.19	2.97
F054D	Lung cancer	76	21.4109	Male	1.74598	73.2009	203.041	0.0238518	70.3913	383.01	1.07
F059D	Lung cancer	71	17.094	Female	3.17269	27.7955	1663.46	0.114144	8.59375	302.94	0.28
F064D	Lung cancer	59	26.5641	Male	2.18274	72.1845	205.435	0.0302383	134.3	244.8	0.21
F068D	Lung cancer	70	20.068	Female	2.61076	40.8348	225.49	0.0639345	280.816	430.6	0.8
G036D	Lung cancer	72	23.8751	Male	4.5381	37.7484	1444	0.12022	61.8183	205.02	Not applicable
G041D	Lung cancer	58	21.2031	Male	1.6926	47.4174	122.639	0.0356957	48.693	227.46	1.7
G066D	Lung cancer	56	20.3244	Female	0.992435	42.9424	160.475	0.0231108	8.59375	368.73	1.5
G075D	Lung cancer	72	26.0617	Male	3.1505	44.3249	1361.84	0.0710773	36.6399	205.02	0.1
G079D	Lung cancer	57	29.3947	Male	2.77094	77.1345	308.462	0.0359234	87.6	367	0
G081D	Lung cancer	72	21.5645	Male	4.56043	57.8293	989.203	0.0788603	106.701	611	Not applicable
G082D	Lung cancer	62	19.721	Male	2.96687	54.5692	698.419	0.0543689	35.9779	417.69	Not applicable
G083D	Lung cancer	80	19.9538	Female	2.77149	39.7512	471.94	0.069721	78.758	675.75	0.2
G084D	Lung cancer	60	22.0581	Male	2.39242	61.2206	252.255	0.0390786	22.5267	373.83	4.8
G089D	Lung cancer	54	28.7132	Male	2.2436	41.3942	474.072	0.0542009	49.9272	337	0
G093D	Lung cancer	81	23.3091	Female	1.84676	46.4495	188.197	0.0397586	98.6337	454.92	0.1
G096D	Lung cancer	68	20.5049	Female	3.00585	56.0398	727.35	0.0536378	42.7478	365	3
G107D	Lung cancer	71	25.1039	Male	1.12824	22.5003	118.78	0.0501434	85.2455	190.23	2.2
G108D	Lung cancer	74	18.3594	Male	2.11168	19.6724	866.488	0.107342	119.875	5936	24.6
H002D	Lung cancer	67	19.257	Male	1.81695	57.6075	167.032	0.0315401	8.59375	504.9	1.19
H013D	Lung cancer	46	18.4453	Female	1.61422	50.3376	191.049	0.0320679	84.5632	467.16	0.03
H024D	Lung cancer	75	20.8986	Female	2.10976	61.4527	395.766	0.0343315	45.2396	169.32	0.93
F016F	Bacterial pneumonia	72	19.2444	Female	2.29395	32.6035	668.004	0.0703591	71.3046	232.05	3.79
F030F	Bacterial pneumonia	80	24.7657	Male	2.56983	53.7253	585.31	0.0478327	177.788	313.14	0.56
F052F	Bacterial pneumonia	73	25.0772	Female	1.59484	48.6085	221.319	0.03281	31.1628	118.32	0.06
G020F	Bacterial pneumonia	76	19.5965	Male	1.52627	39.8935	475.912	0.0382587	88.7896	193.8	Not applicable
G021F	Bacterial pneumonia	70	19.047	Male	3.99378	42.5705	531.62	0.0938155	223.707	195.84	3
G044F	Bacterial pneumonia	75	19.2672	Male	2.30626	53.2133	341.737	0.0433399	75.3727	368.22	25.2
G058F	Bacterial pneumonia	55	23.3355	Male	1.80263	48.4103	316.403	0.0372366	80.0356	150.45	5.3
G061F	Bacterial pneumonia	74	29.2969	Male	2.25292	58.9513	613.039	0.0382166	8.59375	323.34	28.2
G070F	Bacterial pneumonia	75	22.4766	Male	4.3525	32.5973	1748.15	0.133523	8.59375	321.3	34.8
G073F	Bacterial pneumonia	81	22.4323	Male	2.75339	43.1107	352.308	0.0638679	86.6757	951.66	24.5
G078F	Bacterial pneumonia	79	16.5147	Male	4.04597	41.7552	497.712	0.0968973	71.4875	132.09	6.4
H033F	Bacterial pneumonia	36	34.8904	Male	1.62342	62.3221	341.518	0.0260488	8.59375	184.62	3.04
H050F	Bacterial pneumonia	65	27.6787	Female	1.84713	48.484	317	0.0380978	21.0443	259.08	4.11
H059F	Bacterial pneumonia	73	23.2007	Male	3.30002	42.3907	691.788	0.0778477	89.2229	429.93	3.17
E001G	Nontuberculous mycobacteriosis	66	21.4946	Female	1.58409	51.2596	272.797	0.0309032	39.2322	293.25	1.34
E004G	Nontuberculous mycobacteriosis	63	23.8054	Female	1.77899	57.9672	251.44	0.0306895	169.792	262.65	Not applicable
E008G	Nontuberculous mycobacteriosis	65	13.7937	Female	1.85807	37.4747	296.951	0.049582	75.2814	310.08	Not applicable
E012G	Nontuberculous mycobacteriosis	64	18.1906	Male	1.93521	65.6683	293.817	0.0294695	88.3667	302.94	0.49
E016G	Nontuberculous mycobacteriosis	67	21.4879	Male	2.20802	54.1458	472.229	0.0407792	111.334	310.59	0.06
E035G	Nontuberculous mycobacteriosis	78	17.6157	Male	2.53649	71.1554	1010.49	0.0356472	429.306	913.92	1.18
G042G	Nontuberculous mycobacteriosis	81	21.875	Male	2.47423	51.0258	565.379	0.0484898	151.924	185.64	10
G046G	Nontuberculous mycobacteriosis	78	24.6466	Female	3.34902	43.915	1172.81	0.0762614	74.0167	795.09	0.3
G085G	Nontuberculous mycobacteriosis	63	14.9844	Female	2.27698	48.4443	562.366	0.0470021	113.906	352.41	0.4
G103G	Nontuberculous mycobacteriosis	51	18.369	Female	2.03093	53.9667	189.458	0.037633	185.355	387.6	0.5
G104G	Nontuberculous mycobacteriosis	76	22.1367	Male	4.97764	41.2085	1832.35	0.120792	287.323	1404.03	10.7
H007G	Nontuberculous mycobacteriosis	79	15.934	Female	2.59427	59.3093	503.167	0.0437414	101	260	0.07
H027G	Nontuberculous mycobacteriosis	64	18.0172	Female	2.13563	63.0387	461.038	0.0338781	8.59375	218.79	1.36
H039G	Nontuberculous mycobacteriosis	52	17.1045	Female	1.32777	45.814	273.081	0.0289817	93.0229	321.3	0.11
H043G	Nontuberculous mycobacteriosis	83	19.9287	Female	2.60292	66.9564	540.809	0.0388749	43.1	180	0.13
E006H	Idiopathic interstitial pneumonias	75	20.6916	Male	2.08472	61.531	240.241	0.0338808	466.396	1310.7	0.04
E014H	Idiopathic interstitial pneumonias	77	20.3315	Male	2.39701	58.9276	640.65	0.0406772	634.906	1706.46	0.41
E038H	Idiopathic interstitial pneumonias	52	20.3964	Male	1.23762	42.3567	150.226	0.0292189	205.415	2791.23	1.8
E043H	Idiopathic interstitial pneumonias	61	20.3102	Male	2.19472	61.2123	323.451	0.0358543	254.977	1299.48	0.23
E055H	Idiopathic interstitial pneumonias	52	28.724	Female	2.6959	45.9446	323.948	0.0586772	358.852	605.88	0.52
E063H	Idiopathic interstitial pneumonias	73	24.1194	Male	1.839	40.5283	243.255	0.0453757	389.798	870.57	0.15
E068H	Idiopathic interstitial pneumonias	75	20.2269	Male	3.43831	59.2188	629.983	0.058061	357.753	1983.39	0.16
E070H	Idiopathic interstitial pneumonias	77	26.4739	Female	2.31187	60.7678	408.942	0.0380443	319.346	2531.13	0.08
F004H	Idiopathic interstitial pneumonias	76	25.7039	Male	2.04758	45.3084	275.292	0.045192	324.309	1090.38	1.36
F011H	Idiopathic interstitial pneumonias	71	24.7475	Female	1.60579	30.7136	522.994	0.0522827	59.2521	606.39	6.5
F012H	Idiopathic interstitial pneumonias	74	21.3331	Female	5.88293	19.562	4128.02	0.300733	515.173	838.44	2.37
F023H	Idiopathic interstitial pneumonias	83	25.5937	Male	3.63428	50.4997	502.84	0.0719664	452.328	9177.45	0.43
F025H	Idiopathic interstitial pneumonias	56	18.7305	Female	1.58244	45.4582	207.478	0.0348108	22.5267	189.72	8
F033H	Idiopathic interstitial pneumonias	79	25.9574	Male	2.63901	53.2819	610.624	0.0495293	87.5211	385.56	9.32
F037H	Idiopathic interstitial pneumonias	73	24.6548	Male	3.13757	61.4649	535.072	0.0510466	236.729	1195.44	13.15
F055H	Idiopathic interstitial pneumonias	55	24.4646	Male	2.44287	68.1105	219.286	0.0358662	1524.65	3983.5	2.08
G022H	Idiopathic interstitial pneumonias	60	17.9982	Male	3.63853	25.2455	808.021	0.144126	766.325	3033.99	4.1
G025H	Idiopathic interstitial pneumonias	74	23.3067	Male	4.78963	40.9577	1618.8	0.116941	573.846	1754.91	1.2
G056H	Idiopathic interstitial pneumonias	80	21.7555	Male	6.26899	47.946	2947.95	0.130751	384.686	2727.48	6.2
G074H	Idiopathic interstitial pneumonias	66	28.5075	Male	3.94873	32.5819	591.957	0.121194	124.444	1740	6.4
G112H	Idiopathic interstitial pneumonias	67	18.902	Female	1.57381	63.7143	158.953	0.0247011	20.7298	277.44	0.04
G126H	Idiopathic interstitial pneumonias	63	25.0762	Male	2.76398	44.5657	495.975	0.0620204	657.875	1685.55	3.1
H003H	Idiopathic interstitial pneumonias	74	22.5827	Male	1.69587	60.5999	208.443	0.0279847	364.034	493.68	0.21
E002I	Lung disease associated with connective tissue disease	77	19.86	Female	2.74674	68.5002	911.163	0.0400983	58.8294	1349.97	0.19
E056I	Lung disease associated with connective tissue disease	60	26.223	Male	3.2664	63.2895	501.93	0.0516104	252.013	5493.21	0.32
F021I	Lung disease associated with connective tissue disease	65	21.2674	Female	1.12637	38.8627	311.297	0.0289832	28.332	175.44	12.11
F028I	Lung disease associated with connective tissue disease	68	26.7232	Male	1.27311	58.6294	218.306	0.0217145	538.602	1225.53	0.48
F034I	Lung disease associated with connective tissue disease	74	23.7387	Male	2.26295	45.027	409.355	0.0502576	281.408	2897.82	14.6
F043I	Lung disease associated with connective tissue disease	69	44.3007	Female	1.33502	47.8536	167.489	0.027898	496.591	3190.56	0.19
F045I	Lung disease associated with connective tissue disease	58	30.0402	Female	5.34962	45.8147	946.331	0.116766	75.1891	1943.1	0.22
G024I	Lung disease associated with connective tissue disease	70	21.7865	Female	3.14847	33.8948	482.034	0.0928895	328.905	903.72	0.2
G028I	Lung disease associated with connective tissue disease	66	24.3418	Female	6.12587	49.4137	983.385	0.123971	504.093	1538.16	0.2
G030I	Lung disease associated with connective tissue disease	77	19.9594	Male	2.73524	27.1629	1058.85	0.100697	122.518	229.5	18.2
G043I	Lung disease associated with connective tissue disease	70	22.4813	Female	3.80413	31.9473	1217.09	0.119075	95.0116	334.56	15.3
G057I	Lung disease associated with connective tissue disease	67	25.0593	Male	2.11673	39.7167	358.627	0.0532957	55.9513	299.37	5.9
G091I	Lung disease associated with connective tissue disease	65	23.8751	Male	1.58495	52.9734	298.131	0.0299198	64.9306	718.59	0.2
G097I	Lung disease associated with connective tissue disease	68	21.4903	Female	4.72809	49.11	568.28	0.0962755	316	1476	0.6
G116I	Lung disease associated with connective tissue disease	67	23.473	Female	1.76315	56.0785	262.254	0.0314408	67.6086	1046.01	0.08
G117I	Lung disease associated with connective tissue disease	80	22.4996	Male	2.51822	42.056	479.845	0.0598777	91.0855	1922.19	0.13
H010I	Lung disease associated with connective tissue disease	69	25.0657	Female	2.117	70.6447	557.068	0.0299668	8.59375	268.26	0.12
H012I	Lung disease associated with connective tissue disease	63	26.2543	Female	3.10256	49.5566	580.803	0.0626063	470.487	5593.17	0.07
H036I	Lung disease associated with connective tissue disease	71	20.5049	Female	1.59464	71.044	200.527	0.0224458	49.5031	349.86	0.04
H045I	Lung disease associated with connective tissue disease	61	25.8645	Male	1.1426	61.1852	173.317	0.0186744	146.095	1475.94	0.34
E037J	Chronic obstructive pulmonary disease	76	29.4208	Female	2.51561	29.932	581.882	0.084044	41.3838	242.25	0.16
F024J	Chronic obstructive pulmonary disease	70	21.6389	Male	1.98376	68.5769	358.748	0.0289275	191.817	515.61	1.99
G026J	Chronic obstructive pulmonary disease	51	19.0039	Male	1.4424	59.5343	151.673	0.0242281	8.59375	213.69	0
G029J	Chronic obstructive pulmonary disease	66	20.8209	Male	1.01063	43.1161	96.2191	0.0234396	72.3306	234.6	0
G040J	Chronic obstructive pulmonary disease	56	13.0308	Male	1.67772	62.8885	282.215	0.0266777	114.765	225.42	2
G047J	Chronic obstructive pulmonary disease	72	18.5178	Male	4.35945	27.7156	1403.65	0.157292	163.023	7762.2	4.8
G052J	Chronic obstructive pulmonary disease	71	23.4221	Male	1.59633	61.4233	289.939	0.025989	58.0567	878.73	1.1
G099J	Chronic obstructive pulmonary disease	82	22.9421	Male	1.58642	54.7185	251.658	0.0289924	18.1615	332.01	0.2
G110J	Chronic obstructive pulmonary disease	67	17.9931	Male	4.14372	52.5906	649.726	0.078792	125.777	-	5
G111J	Chronic obstructive pulmonary disease	66	26.8977	Male	1.31854	48.2807	241.018	0.02731	212.215	1463.7	2.5
G127J	Chronic obstructive pulmonary disease	53	21.1073	Male	4.303	54.204	550.346	0.0793853	18.697	210.12	1.7
G128J	Chronic obstructive pulmonary disease	80	24.3911	Male	2.61647	48.9376	884.766	0.0534654	173.232	189.72	5.2
H001J	Chronic obstructive pulmonary disease	76	16.4444	Female	2.16517	44.8539	365.828	0.0482716	18.8815	218.79	0.05
H047J	Chronic obstructive pulmonary disease	64	19.6283	Male	5.28031	50.3615	1241.95	0.104848	93.0229	840.48	0.51
H054J	Chronic obstructive pulmonary disease	80	24.7405	Male	2.40739	51.6198	512.728	0.0466369	55.868	391.68	0.08
E003K	Bronchial asthma	66	20.6193	Male	2.61822	64.6446	494.432	0.0405018	52.0528	432.48	Not applicable
E009K	Bronchial asthma	51	19.9481	Female	2.02746	52.9086	212.404	0.03832	50.7786	172.38	Not applicable
F017K	Bronchial asthma	77	32	Female	1.78236	73.1164	237.525	0.024377	37.9376	157.59	0.03
F026K	Bronchial asthma	70	18.6542	Female	2.29766	56.9564	249.111	0.0403406	21.6214	116.79	1.04
F061K	Bronchial asthma	51	26.5585	Female	3.42278	54.0496	482.206	0.0633266	70.3913	250.41	0.3
G038K	Bronchial asthma	79	30.116	Male	2.0125	44.7742	277.881	0.0449477	55.868	222.87	0.1
G054K	Bronchial asthma	49	30.8532	Female	1.93197	64.4782	227.006	0.0299632	8.59375	389.13	0.5
G064K	Bronchial asthma	58	30.2978	Female	2.54373	38.0602	415.984	0.0668344	85.408	448.8	0.3
H021K	Bronchial asthma	62	19.4667	Female	1.98326	64.2405	223.162	0.0308724	43.9565	368.22	0.05
H042K	Bronchial asthma	43	25.8065	Female	2.63913	61.3259	364.532	0.0430346	55.021	146.37	0.12
H044K	Bronchial asthma	87	22.6409	Female	2.11705	60.5958	316.552	0.0349372	45.2396	217.77	0.15
H056K	Bronchial asthma	49	23.2434	Male	1.95719	70.3343	191.255	0.0278269	55.021	193.29	0.13
V-01	Healthy control	65	23.2	Female	1.25269	56.9887	128.802	0.0219814	Not applicable	Not applicable	Not applicable
V-03	Healthy control	55	19.2	Female	1.14861	46.2434	212.56	0.0248383	Not applicable	Not applicable	Not applicable
V-04	Healthy control	60	23.8	Female	1.33001	46.242	216.707	0.0287619	Not applicable	Not applicable	Not applicable
V-05	Healthy control	61	20.3	Female	1.1466	45.2037	207.514	0.0253652	Not applicable	Not applicable	Not applicable
V-06	Healthy control	61	21. 9	Female	1.87288	46.803	293.072	0.0400163	Not applicable	Not applicable	Not applicable
V-09	Healthy control	62	21. 1	Male	1.63704	62.3371	246.564	0.026261	Not applicable	Not applicable	Not applicable
V-12	Healthy control	61	22.4	Male	1.02655	48.3778	116.763	0.0212195	Not applicable	Not applicable	Not applicable
V-16	Healthy control	58	23.4	Male	1.15719	44.7201	135.172	0.0258763	Not applicable	Not applicable	Not applicable
V-17	Healthy control	60	18.8	Male	1.24171	51.1412	146.987	0.0242799	Not applicable	Not applicable	Not applicable
V-18	Healthy control	57	22. 2	Male	1.78322	60.5319	319.953	0.0294592	Not applicable	Not applicable	Not applicable
V-19	Healthy control	55	22.8	Male	1.09623	39.5236	161.184	0.027736	Not applicable	Not applicable	Not applicable
V-25	Healthy control	58	19.4	Female	1.55437	48.4141	318.306	0.0321057	Not applicable	Not applicable	Not applicable
V-27	Healthy control	61	21. 7	Male	1.49465	48.3974	203.287	0.0308829	Not applicable	Not applicable	Not applicable
V-36	Healthy control	59	22.5	Female	1.50827	46.635	206.068	0.032342	Not applicable	Not applicable	Not applicable
V-45	Healthy control	60	19.9	Female	1.65637	51.7275	253.47	0.032021	Not applicable	Not applicable	Not applicable
V-46	Healthy control	60	20. 1	Male	1.52898	55.2261	214.244	0.0276857	Not applicable	Not applicable	Not applicable
V-54	Healthy control	59	22. 1	Male	1.40292	61.0073	192.244	0.022996	Not applicable	Not applicable	Not applicable
V-57	Healthy control	64	23. 1	Male	1.18577	58.9411	155.22	0.020118	Not applicable	Not applicable	Not applicable
V-59	Healthy control	62	19. 7	Female	1.17038	47.513	170.511	0.0246328	Not applicable	Not applicable	Not applicable
V-60	Healthy control	63	24.6	Male	1.74494	53.4823	187.621	0.0326264	Not applicable	Not applicable	Not applicable
V-61	Healthy control	60	19.8	Female	1.16825	48.1288	161.965	0.0242734	Not applicable	Not applicable	Not applicable
V-62	Healthy control	56	20.4	Female	1.7292	52.1122	217.304	0.0331821	Not applicable	Not applicable	Not applicable
V-64	Healthy control	59	20. 7	Male	1.43458	52.3987	212.602	0.0273781	Not applicable	Not applicable	Not applicable
V-68	Healthy control	62	20.6	Female	1.35626	46.3291	255.099	0.0292746	Not applicable	Not applicable	Not applicable
V-73	Healthy control	59	20	Female	1.54597	50.6077	242.099	0.0305481	Not applicable	Not applicable	Not applicable
V-83	Healthy control	65	23.9	Male	1.45268	57.4398	246.646	0.0252905	Not applicable	Not applicable	Not applicable
V-87	Healthy control	56	20.4	Male	2.09366	70.6782	193.194	0.0296224	Not applicable	Not applicable	Not applicable
V-89	Healthy control	55	21.2	Male	1.61801	58.3924	214.675	0.0277092	Not applicable	Not applicable	Not applicable
V-92	Healthy control	62	20. 7	Female	1.22778	67.1786	201.503	0.0182763	Not applicable	Not applicable	Not applicable
V-95	Healthy control	57	20.6	Female	1.41156	57.2772	281.045	0.0246444	Not applicable	Not applicable	Not applicable

## Sheet: Table S3
Table S3. Metabolite peak areas measured by HILIC-LC/TOF-MS in DILD serum samples.
State of DILD				Acute phase	Acute phase	Acute phase	Acute phase	Acute phase	Acute phase	Acute phase	Acute phase	Acute phase	Acute phase	Acute phase	Acute phase	Acute phase	Acute phase	Acute phase	Acute phase	Acute phase	Acute phase	Acute phase	Acute phase	Acute phase	Acute phase	Acute phase	Acute phase	Acute phase	Acute phase	Acute phase	Acute phase	Acute phase	Acute phase	Acute phase	Acute phase	Acute phase	Acute phase	Acute phase	Acute phase	Acute phase	Acute phase	Acute phase	Acute phase	Acute phase	Acute phase	Acute phase	Acute phase	Acute phase	Acute phase
DILD sub-type				DAD/DAD-mixed	DAD/DAD-mixed	DAD/DAD-mixed	DAD/DAD-mixed	DAD/DAD-mixed	DAD/DAD-mixed	DAD/DAD-mixed	DAD/DAD-mixed	DAD/DAD-mixed	DAD/DAD-mixed	DAD/DAD-mixed	DAD/DAD-mixed	DAD/DAD-mixed	DAD/DAD-mixed	DAD/DAD-mixed	DAD/DAD-mixed	DAD/DAD-mixed	DAD/DAD-mixed	DAD/DAD-mixed	DAD/DAD-mixed	NSIP	NSIP	NSIP	NSIP	NSIP	NSIP	NSIP	NSIP	NSIP	OP	OP	OP	OP	OP	OP	OP	OP	OP	OP	OP	OP	OP	OP	OP	OP	OP
Metabolite No.	RT [min]	Molecular Weight	Annotated Compound name	Peak areas
M1	1.00	312.1598	Not available	0.391178	0.151102	0.162751	0.514326	0.0535648	0.554775	0.811847	0.598811	0.568252	1.74256	2.34309	0.154372	0.240714	0.0616337	0.499474	0.437366	0.92117	1.1513	1.00631	0.150075	0.437083	1.1316	6.4058	1.09958	0.039756	0.0558071	0.720731	0.0998238	1.15217	1.11678	0.359032	2.30744	0.248806	0.736309	0.199068	0.0356997	0.0398688	0.0762333	0.107495	4.4978	0.163457	0.214638	0.10557	0.00412081	2.227	0.284794
M2	1.01	712.4948	Not available	0.903202	0.984065	0.569243	1.11257	0.922014	1.40165	0.74758	0.813008	0.977033	0.108623	0.118379	0.02719	1.06406	0.963513	1.85009	1.09979	0.02719	0.231955	0.02719	1.12542	1.38802	1.0516	1.10888	1.23565	0.890528	1.09105	1.20362	4.92036	0.02719	1.64213	1.57254	1.28286	4.98552	2.87544	3.10751	3.31123	4.4221	1.01593	1.11096	1.40551	0.908627	0.756645	1.01831	1.76025	1.10999	0.957248
M3	1.02	131.1071	Not available	0.657658	1.47522	1.40481	1.34248	1.29316	1.14645	1.03885	0.784288	0.997029	1.50966	0.193996	0.204483	0.607664	0.0534382	0.343372	0.627309	0.218548	1.16368	1.09995	1.23795	1.17571	1.16219	0.985842	1.00309	0.889106	0.0090956	0.833988	0.211013	0.193455	1.28069	1.43815	1.21403	0.227714	1.07737	1.21228	1.19812	1.01115	1.20358	1.10496	0.941479	1.30087	1.30338	0.996912	0.0293797	0.65316	1.00297
M4	1.02	382.0835	Not available	1	1	1	1	1	2	1	1	1	1	18040.6	1	1	1	1	28073.5	6374.36	2	1	1	1	1	1	1	1	1	1	1	1	1	1	1	1	1	9.53755	1	19789	1	1	1	1	1	1	1	1	1
M5	1.03	116.1075	Not available	0.409287	0.569545	0.230792	5.45846	0.98904	2.81931	1.11521	1.63874	0.459823	0.532378	0.33499	0.719042	0.807473	0.708607	0.0781907	0.553651	0.852853	1.58244	0.904299	3.22714	0.70563	0.962478	0.0425093	1.24108	2.038	0.0425093	1.63334	0.822528	0.408689	4.3056	0.857825	0.387487	0.642973	1.29204	1.43418	1.73256	1.50395	0.0425093	0.205134	1.17426	0.251692	0.907209	1.7152	1.10217	1.01603	1.16371
M6	1.03	284.2943	Not available	1.08429	1.21797	1.17248	0.98199	0.895211	0.18487	0.647191	0.987171	0.90522	1.62305	1.69555	1.29963	1.80187	1.83095	0.955618	0.943089	0.738758	0.761935	1.66752	1.56152	1.16105	1.38067	0.540772	0.621118	0.895123	1.99206	0.9785	0.985835	1.45352	0.777593	1.39697	0.932141	1.66851	0.467172	0.456461	1.80704	0.710568	1.86896	1.02332	1.38414	1.10109	0.830309	0.977191	0.832474	1.39092	1.53679
M7	1.03	310.3108	Not available	1.00876	1.04415	1.37718	1.01876	0.834977	0.532413	0.911846	1.15379	0.851397	1.32509	1.67443	1.48492	1.35915	1.9237	1.09442	0.778053	0.745835	0.659772	1.48373	1.59714	1.11317	1.41679	0.659918	0.594363	0.766639	1.74862	0.867882	1.27931	1.52014	0.70847	1.43609	0.836319	1.55727	0.360191	0.482492	1.81866	0.813853	1.71049	1.0455	1.226	0.967251	0.800687	0.832455	0.789956	1.30964	1.2387
M8	1.05	109.1018	Not available	0.751329	1.32662	0.944567	0.869819	1.10229	2.25491	1.1261	1.08085	0.711316	0.82173	0.557232	0.82719	0.811858	0.849219	0.511135	0.768225	0.994611	1.38649	0.964133	0.629898	0.8651	1.02933	0.791794	1.33188	1.55889	1.07695	1.28566	0.995996	0.675042	2.55154	0.944318	0.803093	0.844314	1.34646	1.50011	1.46149	1.30513	0.630077	0.819768	1.43366	1.01388	0.968339	1.33608	1.32662	1.02353	1.02559
M9	1.05	164.1439	Not available	0.84316	0.934092	0.807884	0.881534	1.05163	1.23138	1.15363	0.899405	1.25171	1.33587	0.699415	0.822734	1.36124	1.04547	1.14849	0.870116	0.829786	1.0377	1.26108	0.943188	0.856991	0.816426	1.00295	0.753508	0.981814	1.16215	0.95886	0.716864	0.770972	1.01128	0.817437	0.832365	0.754453	0.914271	1.10237	0.855611	0.98713	0.765555	0.579455	0.759908	0.960735	1.04665	1.01456	1.01553	0.988156	1.10844
M10	1.05	200.1754	Not available	0.843307	1.0715	1.55037	0.904586	1.37412	1.21035	1.03647	1.05215	1.10883	1.09579	0.97135	0.821674	1.11762	0.860279	1.36883	0.838226	0.985066	1.06084	1.16348	1.07487	1.08704	1.15015	1.00147	0.926356	1.08105	1.05847	0.938523	0.81261	0.730678	1.16648	1.00881	1.00536	1.03965	0.918479	1.17158	0.80289	1.3204	0.968562	0.863475	0.92619	1.04721	1.11969	1.18672	0.730262	1.19904	1.04815
M11	1.05	280.2627	Not available	0.99828	0.930692	1.37753	0.931688	0.999461	0.762583	0.941306	1.05582	1.01411	1.3073	1.00704	0.904786	1.58547	1.27914	1.11626	1.11991	0.801048	0.84778	1.6196	1.26338	1.10464	1.12242	0.788887	0.635006	0.859058	1.22829	0.804644	0.943694	1.02244	0.818241	1.0109	0.947565	1.17731	0.75116	0.809963	1.65941	0.913534	1.32738	0.904176	0.931851	1.04932	0.889771	1.00678	0.897276	0.925849	1.17931
M12	1.05	282.2797	Not available	0.897499	1.01875	1.21732	0.914802	0.935223	0.46923	0.909242	1.26656	1.01677	1.69658	1.27594	1.09156	2.47492	1.7073	0.957937	0.768663	0.614514	0.74954	2.26151	1.20699	0.987264	1.2329	0.650592	0.562568	0.847635	1.61791	0.877586	0.998535	1.34861	0.647792	1.11111	0.853444	1.43415	0.543852	0.480509	2.12616	1.03278	1.48553	1.00078	1.02914	0.972466	0.753969	0.878587	0.8184	1.26476	1.50678
M13	1.05	667.1854	Not available	1.27496	0.720138	0.602512	1.51701	0.969741	0.704172	0.637692	1.44078	0.843809	1.98974	0.44508	0.162876	0.970086	0.821468	0.230644	0.695678	3.51007	0.782887	2.29065	1.41456	0.807552	0.451863	1.46454	0.11425	1.18294	1.10215	1.42586	0.729444	1.01091	0.590505	1.42736	0.682817	1.21567	2.74156	1.76533	1.09277	0.848071	0.26394	1.08476	0.11425	1.5941	0.832443	0.393361	0.66317	0.321872	1.05462
M14	1.05	95.0862m	Not available	0.774198	1.29349	1.0538	1.09129	1.3015	1.53426	0.997644	1.09422	0.721072	0.877696	0.671696	1.00006	0.997259	0.688416	0.583955	0.896638	1.03331	1.28269	1.0906	0.943625	1.00015	1.22067	1.01213	1.17007	1.64613	1.2638	1.31484	1.04276	1.34212	1.57282	1.09889	0.954072	0.968455	1.10803	1.24647	1.18546	1.23106	0.551991	0.988535	1.37764	1.18262	1.09433	1.21126	0.915319	1.1118	1.16882
M15	1.06	256.2639	Not available	0.817837	1.14207	1.04212	0.891994	1.0055	0.636689	0.888756	1.21076	1.11197	1.54293	1.40995	1.2697	1.91056	1.78202	1.14056	0.748953	0.679859	0.717614	1.87583	1.33471	1.0094	1.15338	0.700924	0.74462	0.877079	1.80795	0.910898	1.2306	1.32031	0.838247	1.23077	0.894943	1.46916	0.540954	0.534942	1.65926	0.967596	1.49808	0.916346	1.23389	1.04892	0.831506	1.02842	0.902844	1.08509	1.55732
M16	1.06	286.1438	Not available	0.192267	0.109944	0.128449	0.718982	0.060074	0.21454	0.465871	0.340596	0.191511	1.4664	2.26653	0.187799	0.11209	0.848401	0.235756	0.217452	3.02559	1.83762	1.1669	0.0784463	0.122478	1.52445	8.62938	2.02904	0.0648854	0.172415	1.18542	0.495931	0.886322	0.524855	0.0743853	5.24293	0.567419	0.430035	0.528908	0.366652	0.117899	0.116654	0.451765	6.09532	0.119947	0.166681	0.0949156	0.0592674	1.71372	0.0412998
M17	1.06	309.1128	Not available	0.47648	1.08516	1.59062	1.54135	1.13769	3.15192	0.0919645	0.927266	0.949366	126.132	1.51696	1.80867	0.786785	0.00049647	1.46508	4.40856	1.33009	0.384129	1.78401	0.291494	0.0341994	1.30298	20.4022	5402.87	0.7626	0.00099294	0.459758	0.811359	0.12022	3.26076	0.58075	1.08677	0.473983	1.5961	3927.18	1.50818	0.0885177	0.709891	0.425993	1.48936	1.31334	1.3404	0.207967	0.00049647	0.0432254	0.013522
M18	1.06	634.4531	Not available	0.618134	17.8703	1.23984	1.00681	1.73389	8.41247	7.32994	1.04444	1.01619	0.572041	3.52485	2.10317	0.68456	0.629947	1.00389	0.945519	0.603192	2.70983	0.756841	0.957657	0.836323	1.92555	1.20175	2.1104	1.50196	0.719419	0.996108	0.877172	0.507145	3.22188	0.907712	5.15144	0.967669	1.38724	0.666463	1.07376	1.88739	2.69717	0.926871	1.68833	1.99602	0.954545	1.84004	0.937105	0.675076	1.08597
M19	1.07	150.1282	Not available	0.759561	1	0.87942	0.977103	1.05484	1.1433	1.0797	0.908724	1.34072	1.21817	0.683546	0.852469	1.00174	1.14837	0.950843	0.699255	0.861805	1.02549	1.17429	0.998542	0.929305	0.880855	1.06964	0.810658	1.00884	1.26944	1.02389	0.765562	0.762559	0.957668	0.83424	0.861046	0.8131	0.997494	1.07087	0.90387	0.958919	0.839369	0.704341	0.839166	1.01979	1.08539	1.04442	1.16202	1.00608	1.18752
M20	1.07	180.1025	Not available	0.744925	0.976745	1.28124	1.18761	1.40628	1.01201	0.993435	1.15007	1.09916	1.22037	1.19091	0.915618	0.731655	0.691503	0.677793	0.708437	1.15632	0.965888	0.972585	1.29076	1.09531	1.03795	0.848294	1.23328	1.22573	0.679947	1.18204	1.22724	0.993106	1.07969	0.974839	0.919453	1.52982	0.942669	1.18104	1.08446	1.03691	1.14902	0.961558	1.28277	1.19329	1.44403	1.52819	0.630117	0.761246	0.990351
M21	1.07	198.1278	Not available	0.73225	0.961463	1.23821	1.00445	1.05951	1.21425	1.06527	1.02257	1.16027	1.21817	0.805015	0.940072	0.883172	0.952132	0.922123	0.896246	0.895768	1.02344	1.03958	1.23833	0.986992	1.0519	1.13443	0.814626	1.00649	1.09416	1.11696	0.879624	1.05865	1.1179	0.82904	0.810832	0.880964	0.991737	1.10386	1.08095	1.09461	0.982017	0.855468	0.909748	1.00816	1.09695	1.08136	0.88115	0.822316	1.0323
M22	1.07	244.1709	Not available	0.591327	1.06909	1.05175	1.02176	1.09257	1.29139	1.10032	1.0004	1.21089	1.31752	0.603699	0.513089	0.803084	0.860706	0.711277	0.759623	0.555097	1.03378	1.22841	1.15292	1.26754	0.82845	1.02529	1.00038	1.00489	0.922452	0.909063	0.469527	0.540546	1.20141	1.08978	0.915545	0.542532	0.928027	1.1382	1.12655	0.946558	1.27014	0.685193	1.13026	1.24983	1.39415	1.06893	0.7237	0.803626	0.942287
M23	1.07	367.2697	Not available	0.736152	1.90131	1.07138	0.750923	0.746502	1.10744	0.960897	0.774655	1.12742	1.9659	2.15129	3.51673	1.09686	0.659217	1.13596	3.85068	1.2507	1.07175	1.13377	0.810342	0.705488	0.806278	0.779887	0.691264	2.69786	0.795718	0.875	1.72899	2.43279	2.17013	0.901079	0.840678	0.705134	0.615276	0.305764	0.33847	1.00346	1.0242	0.698529	0.957757	0.708169	1.1694	1.08326	2.70446	0.784194	2.46557
M24	1.07	389.2522	Not available	0.597554	1.51878	1.15586	0.828852	1.04187	1.17798	1.12716	1.15231	1.15057	1.61619	1.85385	3.36006	0.795391	0.605916	0.870001	1.99558	1.19074	1.20336	1.18524	0.968658	0.827564	0.986861	0.72767	0.793538	2.50857	0.733808	0.97063	1.81002	2.56437	1.54251	1.19776	0.813014	0.657937	0.536855	0.26337	0.343383	1.05154	1.18454	0.725943	0.946336	0.953674	1.46991	1.38903	2.10624	0.74803	1.44109
M25	1.07	405.2318	Not available	0.582366	1.55828	1.49172	1.02404	0.918041	1.24234	1.0831	1.05982	1.15355	1.52587	1.77	2.93973	0.83956	0.574415	0.882744	1.7312	1.14051	1.13163	1.22973	1.14317	0.96508	0.975192	0.775151	0.866634	2.67005	0.79998	0.978542	1.56443	2.21931	1.56668	1.12221	0.896375	0.764473	0.679613	0.539736	0.610666	0.989619	1.22809	0.812185	0.853003	0.940732	1.39733	1.40324	1.98056	0.736254	1.34848
M26	1.07	421.1163	Not available	1	1	7.42521e+07	1	1	1	61.1935	1580.41	1	33306.7	1	1	200526	1	496.701	483814	1	1.01721e+06	1	2.05606e+07	1	1	1	1	1.58967e+07	2.79958e+07	1.21364e+06	95.0762	1	1	2615.81	1	1	1	1	1	1	1	1	1	1	1	1	1	1	274037
M27	1.07	425.2478	Not available	0.89944	0.870045	1.15842	1.11019	1.28033	0.880447	0.807852	0.964625	0.849188	1.28591	1.00502	1.03696	1.40298	0.777873	0.83625	0.952043	1.04753	0.764843	1.17457	1.16372	1.54561	0.894504	1.21795	0.652745	1.00398	1.05858	1.01193	0.75856	0.8177	0.897232	1.22231	0.799538	1.3659	0.992541	1.18579	0.990167	0.900241	1.3191	0.949186	1.25679	0.9602	1.20557	1.2545	0.830669	1.00414	1.15036
M28	1.07	437.1456	Phenethyl 6-galloylglucoside	0.927198	1.26441	1.98849	1.55927	1.34911	1.5901	1.71039	1.49728	1.82552	2.31845	1.28337	1.13784	0.647186	1.74475	0.739977	1.06659	1.27352	1.30733	0.864418	1.60341	0.698388	1.66958	1.4218	1.16208	1.04218	1.5504	1.46014	0.696128	1.05214	1.48122	0.890072	1.21821	0.84627	0.341211	0.75047	1.60876	1.07189	0.646425	1.45564	0.734859	1.42406	1.84206	1.06241	1.71891	1.24203	1.14293
M29	1.07	641.1901	Not available	1.80766	0.511902	0.963928	0.550337	0.182792	1.20289	0.2354	1.03696	0.983601	1.00076	1.08329	3.39518	1.57721	0.594634	0.636434	1.51474	2.6734	4.31741	3.07767	1.03607	0.762503	0.550237	1.42938	0.709832	0.87515	1.52032	0.999238	2.30038	5.08757	1.14107	1.16704	1.42639	0.485773	0.555126	0.14878	0.509924	1.64424	0.498876	0.911418	0.229619	0.861328	0.210067	0.616743	0.4968	0.497894	0.551997
M30	1.08	168.1389	Not available	0.658293	1.2559	0.993306	0.977416	1.29651	1.32064	1.19244	1.06987	1.22975	1.04504	0.865201	1.0637	0.75052	1.31346	1.01443	0.958406	0.9051	0.951011	1.0685	1.24544	1.204	1.08933	1.22766	0.692486	1.14431	1.07308	0.884579	0.864166	1.00249	1.2138	1.00208	0.934225	0.957578	1.09238	0.96287	1.09151	0.908681	1.16686	0.921354	0.932888	1.04885	1.13796	1.3507	0.931549	0.881508	1.26305
M31	1.08	243.1369	Not available	1.06255	0.995533	1.31621	1.26334	1.11198	1.06684	1.11857	0.977516	1.06068	1.31436	1.03155	0.89476	1.0695	0.963346	1.09664	0.971737	1.03283	1.12929	1.02385	1.22611	1.03123	1.00364	1.02551	0.791767	1.18715	0.872439	1.10106	0.850157	0.986	1.09996	1.51163	0.922509	0.950161	1.13913	1.16827	1.09183	0.777265	1.02213	0.936542	1.12496	1.18852	1.36788	1.34725	0.881959	0.874773	0.856468
M32	1.08	385.1674	Not available	0.811246	1.71661	1.19069	1.40042	0.770064	1.40813	1.97236	1.60053	1.93526	2.31241	1.69163	0.80353	0.441403	1.93155	0.641406	0.643415	0.939173	1.85521	0.989239	0.95174	0.492619	1.81727	1.2122	1.53144	1.06002	1.09352	1.96434	0.790988	1.10611	1.34794	0.688912	1.09251	0.560687	0.579364	0.509856	2.01943	0.83203	0.545936	1.23993	0.446531	1.01673	1.51225	0.86691	1.09231	1.4412	1.01501
M33	1.08	398.3632	Not available	4.43818	1.78469	2.84265	0.514367	0.613742	1.06317	0.565378	0.265067	0.641597	0.595761	2.64054	3.54739	1.69257	0.300811	0.198448	3.03439	0.701096	0.924637	0.570595	0.837612	6.0125	1.00004	0.0418139	0.101144	3.55772	0.437715	5.88142	3.61317	2.32327	1.39912	0.4284	0.0486211	1.21692	0.290369	0.227274	0.69524	0.622121	5.76203	4.65621	0.205442	2.80716	0.55301	0.695758	0.515201	0.32749	1.29832
M34	1.08	435.1448	Artobiloxanthone	0.819856	1.80034	2.28782	1.68138	0.848448	1.4405	1.79126	1.64896	1.87652	2.51822	1.35483	0.988151	0.565268	2.42193	0.712203	0.966644	1.34104	1.42589	1.03818	1.6072	1.00604	1.79783	0.653167	0.842038	1.25748	1.58338	1.57139	0.643121	0.96242	1.1598	0.983695	1.27884	0.908653	0.505118	0.56652	1.44431	0.589879	0.52486	0.959302	0.254197	1.63564	1.3478	1.21114	1.23946	1.18865	1.18295
M35	1.10	148.1125	Not available	0.688092	1.06694	0.905873	1.18713	1.21721	1.06818	1.08457	0.954526	1.18656	1.23186	0.710761	4.66092	0.713038	1.18709	0.666859	0.695139	0.751655	1.1597	1.1113	0.999511	0.820248	0.942851	1.12306	0.973931	1.09056	1.17263	1.12162	0.570043	1.08237	0.897932	1.61188	0.827536	0.776043	1.01451	1.07605	1.02832	0.882101	0.790403	0.851495	0.985058	1.25838	1.21674	1.24559	1.06677	0.947661	1.09156
M36	1.10	234.1280	Not available	0.49895	1.30085	1.06338	1.45958	1.66813	1.14541	1.04072	1.11092	1.22233	1.13118	0.819273	0.888625	0.60865	0.71432	0.820379	0.79795	0.917332	1.02559	1.00735	1.07428	1.15168	1.36715	1.26753	1.41193	1.76664	0.842975	1.01227	1.10987	0.749857	1.61972	0.809259	0.778712	1.20515	1.00048	1.50105	0.776021	0.744662	1.0289	0.748272	1.70845	1.28226	2.08664	1.90144	0.673219	0.476472	0.748138
M37	1.10	309.2817	Not available	0.827631	1.1092	0.970046	0.772264	1.06974	1.27932	1.17601	1.06405	1.10358	1.32401	1.84958	2.71456	1.26973	1.2364	1.04355	1.57534	0.967567	0.996896	1.26153	1.07407	1.08576	1.06884	0.999397	1.10168	1.50538	1.21033	1.0457	1.7155	2.03977	0.95608	0.744837	0.678756	1.0031	0.843328	1.45425	0.971594	1.02106	1.20611	0.890504	0.943546	0.74859	1.27683	0.913943	1.33331	0.872535	1.17934
M38	1.10	321.1419	Not available	0.630169	102.146	28.9595	19.7093	1.24615	1.48498	4.44323	1.63831	0.225853	519.076	40.8659	7.6706	0.76118	6.51895	15.1607	0.714095	2.21904	0.929645	1.24628	1.79738	2.19446	1.47377	2.52079	1.49165e-05	0.53584	1.49165e-05	2.31232	1.10875	5.93886	1.30387	1.05762	0.784298	4.95156	1.01272	0.358917	35.782	32.9605	0.618476	1.54622	2.29492	33.6003	1.12343	0.676992	0.0557385	0.647469	0.12368
M39	1.10	337.1669	Not available	0.412396	1.61462	1.706	1.6177	1.65594	4.31754	1.32921	1.56956	1.28922	1.36404	0.887095	1.18151	0.470353	1.13863	1.47386	1.34211	1.38207	1.23891	0.670456	1.85859	0.67136	1.26656	0.974647	0.940954	1.15185	1.23081	1.27001	1.20143	1.14423	1.47174	1.45069	0.894053	0.399347	0.607201	0.685463	1.60718	1.63107	0.496783	1.77557	0.716492	1.38323	1.91379	1.62058	1.45992	0.904666	1.2182
M40	1.10	348.2892	Not available	0.651862	1.24742	1.09395	1.13582	1.18025	1.18248	1.2639	1.1834	1.24231	1.24648	1.06302	0.802243	0.934552	1.2074	1.00324	0.868894	0.978009	0.916827	1.12677	1.20676	1.03078	1.18623	1.48831	1.04614	1.3964	0.764209	1.10613	0.929816	1.18104	1.14879	0.839079	0.870291	0.861856	0.902368	1.00384	1.14916	1.04896	1.14822	0.831515	1.06562	1.15367	1.34057	1.22372	0.856568	0.941269	1.20131
M41	1.10	766.5313	Not available	0.45472	33.9478	0.555375	2.3595	0.798193	8.97442	4.82433	1.03888	0.889169	0.119649	1.85339	1.04705	1.71188	0.693164	1.0761	0.929847	0.304684	1.8013	0.246334	1.0636	0.93566	1.86383	0.647561	2.14324	1.04474	1.12824	0.842716	0.932648	0.17981	2.59264	0.925807	3.7567	0.946152	0.997021	0.903986	1.25138	1.25242	1.69114	0.823801	2.2759	1.3787	0.933402	1.13801	1.07483	0.703757	0.566163
M42	1.11	136.1126	Not available	0.66256	1.06773	0.747476	0.998219	1.08558	1.02654	1.01221	0.905138	1.21543	1.16275	0.536974	0.765306	0.783798	1.32203	0.742369	0.577113	0.783596	1.03798	1.12557	0.91323	0.790232	0.901502	1.20854	0.891654	1.13818	1.29383	1.04154	0.569834	0.531313	0.786269	0.720094	0.753203	0.680395	1.0061	0.980401	0.924113	0.991799	0.740675	0.673307	0.880775	1.00178	1.07136	1.10485	1.27662	0.903663	1.16942
M43	1.11	180.1392	Not available	0.717663	1.03749	1.03144	1.08849	1.27386	1.20643	1.08421	1.00496	1.25119	1.15343	0.771289	0.822966	0.831658	1.18982	0.886302	0.802535	0.973699	0.993907	1.02955	1.04329	0.95981	1.06598	1.05972	0.99824	1.17467	1.01471	1.05929	0.833529	0.747905	1.09814	0.844503	0.822623	1.02539	1.08148	1.05186	1.02794	1.15699	0.906849	0.786383	0.946035	1.09748	1.26601	1.23674	0.897376	0.89919	1.13357
M44	1.11	202.1232	Not available	0.772364	1.08271	1.3477	1.03732	1.27107	1.23446	1.22287	1.14634	1.17734	1.27184	0.933672	0.841675	0.748266	1.02823	0.93976	0.922032	0.878334	1.08284	1.20238	1.30291	1.27079	1.10436	1.19532	0.936873	1.02531	0.895776	1.06986	0.784157	1.33324	1.08468	0.893278	0.906484	0.883313	1.01335	1.03147	1.10683	1.00355	1.21485	0.996098	0.970733	0.902767	1.1267	1.0039	0.668781	0.822059	1.16836
M45	1.11	239.0490	Not available	0.00439869	1	1	1	1	606.564	7.82587	0.00439869	0.00439869	13.4142	1	20.0743	6.60973	1	7403.63	9668.56	1	57.7423	3526.63	1	11.2948	1	1	432.814	1	1	0.00439869	1	25.2032	5.5585	5.75792	0.00879738	1	1	2682.52	1245.32	13.3062	1	1	1	1	1	1	1	1.16204	0.670938
M46	1.11	347.1835	Not available	1.0938	3.13374	1.13893	0.599686	0.515457	1.2799	1.14981	0.825395	0.804431	1.42148	2.36159	3.6458	1.1287	0.630191	1.33952	3.69444	1.29072	1.03267	1.15055	0.683572	0.647132	0.513268	1.06585	0.513946	1.95568	0.712888	0.806839	1.7718	3.8236	2.21854	0.950851	0.714071	0.986523	0.845202	0.566185	0.496748	0.936059	1.5548	0.604776	1.00714	0.479552	1.48382	0.965253	1.92104	0.752046	1.56261
M47	1.12	172.1700	Not available	1.33013	1.17669	0.931396	1.56704	1.42213	1.29129	0.825315	1.23434	1.49359	1.19683	0.763751	0.928646	1.75553	0.681891	1.69282	1.81363	0.650491	1.28525	0.995568	1.15832	0.765103	0.798744	1.51669	1.50137	2.28521	0.650945	1.03061	1.29237	0.921798	1.42059	1.06226	0.641848	0.990237	0.924489	0.961575	0.950601	1.27743	0.816414	0.798129	1.38468	0.967569	1.3154	1.85704	0.616808	0.494753	0.975932
M48	1.12	174.0917	Not available	0.518652	0.548258	0.464595	0.443514	2.14356	1.12185	1.63159	1.90128	0.878045	0.954701	0.722325	0.581885	0.59772	0.357827	0.76064	0.993145	0.806108	3.74457	0.94902	0.513517	0.545238	0.355026	1.02459	1.1296	0.548728	1.43926	0.657757	0.420017	0.979659	0.83555	0.371353	0.73177	0.587635	3.11018	0.640815	0.857811	0.658395	0.453799	1.30482	0.294873	4.51598	2.33017	0.353858	1.51863	1.04911	1.03596
M49	1.12	178.1231	Not available	0.723667	1.07368	1.08333	1.01573	1.07284	1.37028	1.11048	1.06908	1.15776	1.09735	0.801906	0.823431	0.817312	0.969154	0.799951	0.749287	0.983062	1.03512	1.08848	1.11393	0.968027	1.01347	1.09212	0.858392	1.06707	0.862995	0.999776	0.798606	0.772403	1.26723	0.843886	0.843107	0.946239	1.00979	0.918056	1.10782	1.05264	0.921252	0.897663	0.979499	1.14435	1.13617	1.02411	0.844578	0.840686	1.02237
M50	1.12	289.1420	Not available	0.983415	0.956501	1.0768	0.821669	0.861165	1.31345	1.44534	0.882978	1.15688	1.13264	2.23649	3.37415	1.03183	1.48776	1.29742	1.54409	1.11977	1.12349	1.22128	0.892415	0.721072	1.08105	1.37002	0.650733	1.41165	1.05216	0.72465	1.61122	2.94226	1.28553	0.979145	0.864248	0.885819	0.84361	0.715167	0.466218	0.974852	1.27981	0.753163	1.13729	0.54011	1.37987	1.18228	0.727064	0.743157	1.57247
M51	1.12	299.2586	Not available	1.0548	0.992355	1.16414	1.01459	0.99919	1.0281	1.27595	0.998024	0.858975	1.12719	0.913138	0.926297	1.15447	1.12424	1.15648	1.20029	1.03917	0.869379	0.855805	1.2279	1.0932	1.05398	1.02376	0.643569	0.745375	1.14949	0.984424	1.00789	1.10478	0.889126	1.12572	1.06785	1.06063	0.952441	0.977708	1.12411	1.0663	1.18297	1.08534	0.856938	1.01551	0.89655	0.9344	1.11291	1.02787	1.14336
M52	1.12	371.2253	Not available	0.431468	1.35567	1.27239	0.949683	1.18528	1.37268	1.36305	1.35435	0.721522	1.10721	1.88824	0.775743	0.530537	0.359094	1.25694	0.865846	0.921087	1.10028	1.2211	1.03032	0.907836	0.915492	1.80423	1.00076	1.15253	0.662361	0.849044	0.797173	1.02534	1.15201	1.16396	0.642124	0.859149	0.76708	0.897897	1.02729	1.10321	1.77888	0.80772	1.17825	2.78938	1.46916	1.20288	0.395444	0.500504	0.877131
M53	1.13	144.1751	Not available	1.12081	1.49774	0.610446	1.09096	2.68309	1.4815	1.64662	1.05104	1.38802	0.503175	0.776027	0.549102	0.961935	1.00374	3.76259	3.15472	0.303256	1.36912	0.986155	0.531104	0.46312	1.05288	0.915439	1.90834	3.19533	0.94307	0.42554	0.796923	0.531401	1.14727	0.939364	0.780121	0.377915	1.33819	1.91505	0.795965	1.07005	1.14772	0.425296	1.78559	0.76214	2.84582	2.20457	0.676469	0.817892	1.74221
M54	1.13	286.2173	Not available	0.672301	0.859573	1.29612	0.839345	1.04681	0.961616	1.05886	1.03357	1.01592	1.33706	1.05116	0.792659	0.863453	0.764246	0.884416	1.16591	0.906301	0.970071	1.17927	0.890521	0.877231	0.937118	1.65267	0.798313	1.23026	1.00396	1.01344	0.786589	0.786506	1.04168	0.863493	1.42655	1.06371	1.13996	1.24823	0.954361	0.978188	0.898184	0.762325	1.40035	0.966595	1.24518	1.14719	0.651216	0.861241	1.00135
M55	1.13	375.2372	Not available	0.687953	1.12491	1.08844	1.26503	1.33388	1.26697	1.23927	1.07334	1.03181	1.07883	0.877324	0.844122	0.823808	0.819696	1.011	0.874363	1.12848	1.23325	1.16888	1.01072	0.974453	1.1341	1.1883	1.19028	1.27478	0.902865	1.02329	0.779926	0.94744	1.33866	1.08307	0.84181	1.06484	0.910587	1.03782	1.14235	1.80284	1.05005	1.13874	1.59761	1.13301	1.28507	1.14991	0.720089	0.873373	1.03511
M56	1.13	866.6010	Not available	0.534178	1.5506	0.318586	0.679647	1.11697	2.62022	0.0950274	0.972314	0.137665	0.0242519	0.179372	0.042084	1.18336	1.16335	1.97119	0.599273	0.348027	0.849955	0.042084	0.78872	1.4482	0.589656	1.56639	1.83371	0.603356	2.12667	1.40328	1.58812	1.50219	4.13279	0.979262	0.997112	1.79908	2.36891	1.30547	2.54403	3.99568	0.201407	0.881223	1.45323	1.18319	0.704694	1.87132	1.35456	0.50468	0.732041
M57	1.14	152.1074	Not available	0.800682	1.07998	0.670736	1.04061	1.0641	1.02056	1.03486	1.05853	1.23049	1.30926	0.642796	0.754158	0.821457	1.22874	0.85542	0.714903	0.925703	1.13289	1.22239	0.843206	0.724673	0.832811	1.07698	0.878433	0.939341	1.3553	1.00869	0.684738	0.650754	0.863434	0.765077	0.781294	0.772719	1.16758	0.991847	1.08004	1.06184	0.660194	0.721568	0.867985	0.986972	1.1303	1.0816	1.33709	0.964628	1.13715
M58	1.14	168.1748	Not available	0.818365	1.08284	0.85781	0.888122	1.66176	1.11865	1.45778	1.00974	1.46068	1.00387	1.16981	1.04811	1.00831	1.14025	0.808804	0.822561	0.814474	0.830687	1.49688	0.79117	1.01481	1.32296	1.10969	1.06044	1.70322	1.12022	0.961445	1.51884	1.02681	0.831568	0.74852	0.693946	0.884444	0.821473	1.02595	0.956575	0.628431	0.925258	0.472263	0.848586	0.985193	1.13833	1.62904	0.867197	0.88272	1.19071
M59	1.14	219.1749	Not available	0.594358	1.28349	1.08337	1.21666	1.38696	1.23427	1.32898	1.10552	1.09213	1.26057	0.761899	0.827774	0.863952	0.740974	0.835463	0.682057	0.685383	1.18541	1.33519	1.25902	0.990012	1.23561	0.962029	1.00847	1.44549	0.979995	1.20807	0.640765	0.764389	1.1523	0.827835	0.846273	0.82175	0.980067	1.01993	1.23074	1.06411	1.07007	0.936527	1.17853	1.23554	1.42956	1.50862	0.692839	0.8824	1.04007
M60	1.14	250.2167	Not available	0.742523	1.18285	0.966504	0.875101	1.16132	1.1384	1.22977	0.895117	1.25175	1.08318	1.75637	2.86464	1.10159	1.30072	1.20963	1.03904	0.946797	1.03361	1.18356	0.989289	0.99508	1.00492	1.30517	0.946331	1.40163	0.950151	0.859056	1.39217	1.85154	1.02351	0.770235	0.763738	0.890277	0.766863	0.925	0.750493	1.13967	1.21602	0.763987	1.15665	0.915407	1.31297	1.41812	0.966931	0.84812	1.37541
M61	1.14	253.2182	Not available	0.910668	1.01915	1.04263	0.941402	1.18084	1.32052	1.03706	1.0224	0.921959	1.075	1.02068	1.1581	0.984305	1.12821	1.1715	1.09772	0.918861	0.797061	1.00117	1.08522	0.869403	1.07131	1.00535	0.731101	0.864838	0.754666	1.00729	1.06535	0.855811	1.04029	1.08026	0.967032	1.04047	0.940491	1.10868	1.22434	0.983884	0.799292	0.968731	1.11654	0.943031	1.10264	0.907101	0.881563	0.873107	1.14114
M62	1.14	272.1297	Not available	0.606406	0.59725	0.355785	0.442035	0.325331	1.18413	1.623	0.963363	0.684645	0.990633	2.2538	1.01101	0.335333	0.156187	0.664796	1.49103	5.50829	0.778696	0.870509	0.559156	0.210133	3.08997	23.0667	1.05538	0.213666	0.554745	0.737519	0.424536	0.759088	0.977559	0.745507	6.50366	0.669532	0.437357	0.126043	0.56473	0.402476	0.631358	0.43572	10.2996	0.547136	0.511263	0.334525	0.944622	3.39134	0.710031
M63	1.14	279.2338	Alpha-Linolenic acid	0.913435	0.889993	1.02677	1.08421	1.26032	1.09917	1.14359	0.998518	1.13613	1.25789	1.04883	0.960529	1.11618	1.2062	1.13248	1.04226	1.02177	0.981379	1.36764	1.04272	0.971939	1.07268	0.992219	0.797091	1.06571	1.08268	1.00604	0.897311	1.00024	0.951535	0.911224	0.894012	1.02682	0.853178	0.999755	1.37414	1.03944	0.971595	0.919013	1.08677	0.930978	1.02355	1.053	0.988259	0.979928	1.14442
M64	1.14	336.3248	Not available	1.00932	1.19851	0.890852	0.844704	0.986297	1.16457	1.46154	1.71507	1.07093	1.22389	1.37527	1.09052	1.1397	1.64731	1.16122	1.27534	0.808662	0.846736	2.18803	1.13896	1.08224	0.953263	1.01635	0.475071	1.04943	0.5282	0.786329	1.09746	1.51283	0.779834	0.831601	0.741441	0.943785	0.997947	0.894254	1.0786	0.724965	0.920395	1.80234	1.23627	0.721343	0.867972	0.806669	0.589582	0.863788	1.08607
M65	1.14	370.1688	Not available	1.37204	0.952604	1.1869	1.02995	1.31362	1.43399	1.1677	0.927959	0.775555	0.84183	1.16783	1.48264	1.29104	0.971183	1.30745	1.37886	1.23254	0.582709	0.862246	1.59241	1.58645	1.6076	1.06037	0.788192	0.561885	0.645793	0.843589	0.987113	1.33533	1.10222	1.28795	1.00855	0.998057	1.15123	1.15769	0.974663	0.933345	1.15699	1.50926	0.803349	1.32123	0.877768	1.06366	0.47636	0.93065	1.19605
M66	1.14	808.5612	Not available	0.860141	4.85635	0.73406	1.2962	0.70373	1.9338	0.980436	0.739249	0.702363	0.032869	0.211056	0.163649	1.24356	0.705266	1.6776	0.69261	0.184186	0.301968	0.128456	0.939845	1.20351	0.971156	1.16255	1.47529	1.27698	1.39967	1.0037	1.82849	0.257262	2.04244	1.06825	1.22805	1.65029	1.42172	1.15403	1.98309	1.78419	0.592326	1.02004	1.86106	1.4621	0.887042	1.4439	0.574673	0.771609	0.768311
M67	1.15	116.1075	N-(3-Methylbutyl)acetamide	0.782183	0.57145	0.470287	0.632949	0.660853	0.935934	0.875662	0.488136	0.553628	0.879081	1.01755	0.653685	0.452415	0.62146	1.11405	0.841311	0.559066	0.935912	0.544246	0.548344	0.837974	0.785107	1.17678	1.6059	0.642695	0.664021	0.784704	0.462614	0.319411	0.688414	0.861309	1.20312	0.970183	0.681662	0.510744	0.473982	0.507188	0.934452	0.896663	0.608442	0.497577	1.07765	0.816033	0.840638	0.58085	1.0265
M68	1.15	122.0970	Not available	0.74395	1.0385	0.643163	1.07018	1.00718	0.853444	0.90648	0.982551	1.11327	1.1254	0.357322	0.747133	0.746372	1.30201	0.669319	0.516359	0.977139	1.20868	1.45267	0.802823	0.670814	0.791409	1.10516	0.865703	0.962227	1.51771	1.21526	0.433352	0.245868	0.701308	0.842824	0.821818	0.595965	1.04736	0.642424	0.910005	0.77732	0.553975	0.709154	0.804	0.90794	1.09671	1.06786	1.53773	0.992685	1.01562
M69	1.15	192.1388	Not available	0.821265	1.02495	1.06196	0.943009	1.08506	1.1569	1.21846	1.15364	1.10917	0.981006	0.962741	0.955707	0.803826	0.398305	0.996215	0.897834	1.02112	1.03104	1.08393	1.14522	1.12752	0.965714	0.650809	0.958611	1.09615	0.415985	1.01727	0.917785	0.790541	1.11309	0.922556	0.795427	1.17136	0.94707	0.983994	1.14709	0.889851	0.965787	0.988573	1.06204	1.15756	1.28574	1.26375	0.348116	0.695449	0.909669
M70	1.15	222.1857	Not available	0.558239	1.02148	0.973132	1.01065	1.21984	1.62047	1.18801	1.02622	1.35843	1.18756	0.866449	0.864429	0.832314	1.33586	0.825904	0.643203	0.842495	1.08477	1.13141	0.98769	0.954406	1.0675	1.21552	0.92271	1.23609	1.00008	1.09668	0.847573	0.791399	1.51539	0.806269	0.801562	1.05842	0.879909	1.04718	1.09741	0.998151	0.976254	0.78024	0.988279	1.06733	1.19524	1.19617	0.923637	0.913694	1.28305
M71	1.15	239.1283	2,2,4,4,-Tetramethyl-6-(1-oxopropyl)-1,3,5-cyclohexanetrione	1.05863	1.08768	1.33962	0.916341	1.04156	1.54402	1.15786	1.05468	1.12122	0.874256	1.17129	1.2049	1.13835	1.39928	1.06385	1.3731	0.906272	0.925406	1.19937	1.46082	1.22604	1.1294	1.03605	0.664854	1.29612	0.883302	0.856523	0.887772	1.1464	0.993144	1.20035	0.953288	1.00245	0.81379	0.676572	1.11869	1.12378	1.74965	0.673438	1.00154	1.04462	0.87545	1.09419	0.597559	1.06141	0.844047
M72	1.15	293.1198	Not available	0.702069	0.36196	0.252318	1.0249	0.302713	0.658321	0.716027	0.578463	1.02947	4.05594	0.759898	1.15137	0.716723	1.30243	3.47038	1.25937	1.16637	0.836905	0.351966	0.282554	0.187594	1.07046	1.22067	11.0529	1.19302	0.645294	0.800457	1.00872	1.69403	0.790779	0.670688	1.05354	0.889282	0.710883	41.4275	0.703339	0.358885	0.104641	0.534855	0.276592	0.198802	1.15813	0.541787	1.44774	1.03772	1.29085
M73	1.15	311.1281	Not available	1.17154	0.605988	2.20445	0.164565	7.58296e-08	1.85202	0.954106	2.60981	1.23787	24.749	1.17591	1.41486	0.844363	0.993971	0.612516	1.77497	1.61971	0.799846	0.671633	1.4062	3.21835	2.33736	1.50149	1136.02	2.28362	1.51659e-07	0.0121823	0.722705	1.21247	0.804437	0.829919	0.815172	1.34903	1.12379	127.314	0.92808	0.21142	1.5551	5.11494	0.331979	0.116938	0.638315	1.22663	0.00294135	0.988125	0.561752
M74	1.15	415.2118	Not available	0.894936	1.35007	1.00601	0.87057	0.933908	1.77248	2.09625	0.929732	0.859733	1.53693	1.3446	1.12026	0.835385	1.59789	0.920716	2.07457	1.07535	1.24558	1.09493	0.933956	0.697021	1.07236	1.04675	0.752168	0.502876	0.680853	0.698484	0.866423	1.87847	0.791453	1.33262	0.906056	1.82753	0.770399	1.02703	1.13271	1.32691	1.28696	1.34948	1.45757	0.730786	0.757428	0.608924	0.63504	2.23924	1.8166
M75	1.15	463.2873	Not available	0.787135	1.10946	1.26136	1.28096	1.23283	1.17879	1.0562	1.13078	0.909632	0.56436	0.453129	0.32327	0.913878	0.867929	1.26183	1.07738	0.406278	0.542973	0.41694	1.01925	1.03834	1.05954	1.16186	1.16086	1.06652	1.04497	0.973945	1.13616	0.421451	1.48049	1.0497	0.909427	1.16153	1.10577	1.05577	1.31009	1.25445	0.976488	1.07245	1.3898	1.17538	1.26647	1.25787	0.706605	1.04046	1.0532
M76	1.15	516.2963	Not available	1.00124	1.564	0.835479	0.764182	0.885625	2.0508	2.14202	0.998759	0.833159	1.6071	1.24738	1.08689	0.763059	1.61517	0.893382	1.93939	0.939084	1.16584	1.01226	0.848353	0.700236	1.0974	1.11172	0.619941	0.484672	0.741665	0.752438	0.627215	1.46875	0.69708	1.37568	1.02906	1.87888	0.845773	0.900918	0.93732	1.41233	1.13503	1.32648	1.54743	0.809552	0.830804	0.49372	0.836888	2.94346	1.71658
M77	1.16	186.0925	Not available	0.500067	1.14166	1.0695	1.24786	1.20417	0.968325	1.05522	1.1872	1.19502	0.999653	2.21866	0.687377	0.593918	0.490778	1.01591	0.910573	0.748285	1.10894	0.963083	0.897963	1.13847	0.958358	0.885697	0.99485	1.02485	0.585641	0.742852	0.499039	0.744838	1.13319	0.766031	0.676426	0.859176	1.0034	2.08946	1.17022	1.05416	1.12035	1.27038	3.65325	0.923914	2.41611	2.86304	0.387358	0.595984	0.771365
M78	1.16	317.1997	Not available	0.758966	1.15755	1.12721	1.20724	1.0747	1.31737	1.35526	4.56628	1.01032	1.08831	1.33923	0.878693	1.02365	0.709912	0.981045	1.02911	1.03576	1.04457	0.858339	1.11675	1.03513	0.903712	1.05251	0.896925	1.00082	0.749189	0.848894	1.02397	1.02669	1.23492	1.06915	1.02423	1.18527	1.14966	1.35735	1.65787	1.10165	1.11782	1.10192	1.32509	1.06992	0.976155	0.941014	0.815072	0.963726	0.984093
M79	1.16	648.4505	Not available	0.874267	1.20463	0.867378	1.26321	0.872018	1.18145	0.740811	0.990987	0.909214	0.0338799	0.110174	0.0218779	0.897556	0.984629	1.64012	0.869684	0.0837358	0.185173	0.10334	0.973323	1.07129	0.851906	1.22103	1.40447	1.23233	1.11232	1.2027	1.66175	0.0856177	2.21576	1.00796	0.929132	1.55427	1.45528	1.20991	1.73981	1.53436	0.861501	0.972375	1.69677	1.29595	1.0005	1.36094	0.837693	0.943424	1.06505
M80	1.18	435.2741	Not available	0.899263	0.891386	1.10306	1.17252	1.0537	1.71094	1.22855	1.00899	0.600039	3.31442	1.67174	0.85651	1.03664	0.67098	1.22283	0.98855	1.09228	2.7544	2.28168	1.01221	0.821836	0.947356	1.11075	0.816071	0.985087	0.793536	0.94649	0.867312	1.15537	1.70521	1.15578	0.720433	0.909153	0.927823	0.937883	1.05882	0.955046	0.90037	1.04208	1.22928	0.977096	1.08962	1.09615	0.480022	0.824001	0.991008
M81	1.20	303.2321	Not available	0.797115	0.935394	0.996355	0.958474	1.67735	1.06459	0.961638	3.12846	1.21857	1.29391	2.86594	0.754651	0.679835	0.842739	1.42717	1.21095	0.60775	0.962605	1.90933	1.55807	0.968561	1.00365	1.11375	1.4252	1.08178	0.901986	2.47945	2.68073	0.637967	1.02102	0.694729	0.957948	0.415321	0.594885	0.605121	0.611513	0.722742	1.07733	0.724519	1.12592	1.11617	1.0956	1.72298	0.624351	2.13858	0.770262
M82	1.20	499.2400	Not available	137.761	1	1	522.802	1	2.40985	3.05192	179.894	0.370797	5.07347	0.990928	0.170969	0.0019997	1	1.18793	1.60626	0.169501	210.923	0.0291387	6208.16	215.364	71.8476	1	1	1	1	60.9899	76.0007	1.15477e-05	0.525659	1.94496	0.59725	2.57901	1.84182	57.6297	0.00814233	1.15477e-05	1061.14	5435.55	1	1	45.6462	1	1	2.08325	276.155
M83	1.20	523.2884	Not available	0.967196	1.36076	0.979764	1.38675	1.25033	1.6639	0.786228	1.05455	0.722222	0.0593104	0.191607	0.0509744	0.844295	0.756105	1.50279	1.00702	0.294212	0.205066	0.316103	0.847617	1.00793	0.790732	1.48479	1.20795	1.52014	0.95211	1.05255	1.99021	0.0826104	2.46211	0.964166	0.969353	1.71015	1.39114	1.54814	2.1279	1.44979	0.684253	0.871903	1.77816	1.41058	1.48654	1.51425	0.750193	0.929751	1.04139
M84	1.21	359.1507	Not available	1.39383	0.99903	0.200036	0.231112	2.65101	2.12492	0.977669	9.24149	1.38279	28.7098	3.58116	3.42492	0.0644847	1.42186	2.19649	2.0693	10.5516	10.764	6.03506	4.96162	0.65416	0.0947517	0.572866	1.03206	0.644239	1.13706	6.34786	0.54747	3.84278	0.661762	0.437889	1.31608	0.139116	0.19208	0.158761	0.277387	0.147366	0.95783	0.675832	0.644644	0.879449	0.189065	2.85021	0.668444	6.62627	0.220568
M85	1.21	390.1917	Not available	1.56849	1.36533	2.68345	0.980635	0.776932	1.4824	1.63038	1.04327	0.495272	50.6018	34.7137	27.9515	1.23586	0.384608	2.0037	1.16499	101.062	101.057	53.1246	2.69298	3.87415	0.901729	0.57908	0.945708	0.610742	0.482453	0.851647	0.236572	37.8272	1.44652	1.05205	0.882989	0.343125	0.397003	0.376348	0.697627	0.507989	1.10827	1.5902	0.669026	1.32835	0.135327	1.26143	0.0278613	1.02892	1.55154
M86	1.21	397.1049	Not available	1	1	1	1	1	1	1	1	1	123807	6.84143	7.24214	6666.86	1	749.15	5167.24	23.3662	26.6122	14.6349	1	1	1	1	1	1	1	1	1.5496e-05	9.79987	34.7727	20397.1	1	1.5496e-05	0.00262785	1.5496e-05	1.5496e-05	0.00033549	1	1	1	1	1	1	1	1	1
M87	1.22	277.2194	Not available	0.787033	1.34936	1.47109	1.67259	0.973691	1.13431	1.01974	1.73052	1.13666	1.09677	0.867497	0.793083	0.916584	1.10566	0.814896	0.830003	0.948247	0.920254	1.11489	1.90031	1.4359	1.13935	0.951362	0.977219	0.738168	1.30013	0.942503	0.932205	0.930072	1.13708	0.949514	0.896374	0.952469	1.06035	1.01221	1.10614	0.895763	1.42874	1.34752	1.01402	1.81242	0.956056	1.20796	0.854983	0.775685	1.00045
M88	1.22	280.2613	Not available	1.01214	1.14397	1.36752	0.981235	1.08346	1.14779	0.898859	1.11919	0.985336	1.01946	1.05284	0.830568	1.32691	1.02041	1.04162	1.26449	0.809078	1.19659	1.39257	1.29714	1.307	1.11085	0.980423	0.954173	1.17784	0.932431	0.759637	1.02462	1.04548	0.973612	0.987691	1.00967	0.987466	0.919983	0.922298	1.32121	0.870266	1.30133	1.06497	1.30455	1.21681	0.912182	1.20217	1.04675	0.765911	0.99522
M89	1.23	195.0882	Not available	0.429915	2.14872	0.387361	5.44684	1.22105	1.09664	2.57747	1.0496	3.90768	2.80563	0.715353	0.00842379	0.925726	0.597217	0.928548	0.652222	4.69447	4.39345	2.36567	2.79244	0.341784	0.836114	1.47696	0.423527	0.248852	2.8433	0.575533	2.51728	0.923126	1.26409	0.0668365	0.927356	0.00863154	3.27427	0.0101633	7.67688	0.00863815	0.0145048	1.97995	0.229205	5.12452	0.879296	0.018984	0.338646	0.439204	0.533635
M90	1.23	231.0999	Naproxen	1.593	1.65554	1.51281	1.64283	2.03801	0.986512	1.03897	1.10772	1.07682	1.09359	1.04796	1.20873	1.78107	1.04711	1.22703	2.44218	0.72873	0.962614	1.25477	1.62639	1.14776	1.17133	0.810138	1.16827	2.24751	0.941474	0.777015	0.726326	1.20705	1.42023	1.00967	0.784706	0.826025	1.06147	1.82078	0.61261	1.06087	1.94573	0.725783	2.18079	0.774306	1.86541	2.64477	0.812921	0.521841	0.897113
M91	1.23	237.1126	Ethyl vanillin isobutyrate	1.09525	1.33809	1.64691	1.29839	1.10087	1.62825	1.07901	0.942432	1.30971	1.3591	1.13057	1.19663	1.4818	1.0257	0.857567	1.13532	1.46038	0.946903	0.997248	1.66515	1.45715	1.09798	1.08484	0.976472	0.934885	1.14215	0.854691	1.04796	1.34345	1.48869	0.962849	1.15763	0.867005	0.919566	0.983614	1.74985	1.16998	1.32896	1.61782	1.00865	1.91729	1.45768	1.12995	0.658477	0.844114	1.16168
M92	1.23	311.1858	3-Hydroxy-6,8-dimethoxy-7(11)-eremophilen-12,8-olide	1.08192	1.26613	1.44542	1.06222	1.16708	1.37321	0.92682	0.996627	1.29492	1.19406	0.899628	1.1575	1.2399	1.01819	0.608433	0.851722	1.24737	1.1129	0.977531	1.63916	1.35556	0.975809	0.99938	0.862463	0.965503	1.19406	0.905569	1.16312	1.16271	1.45175	0.99039	1.09984	1.0367	1.06788	0.991036	1.66331	0.938402	1.12913	1.26947	1.11639	1.56431	1.08452	1.12819	1.01948	0.821416	1.06543
M93	1.23	376.0962	Not available	7.41924e+06	1	1	1	1	7963.78	1	1	8.2489	47109.4	0.0801911	0.005733	1	1	184721	391622	273.505	1.19991	1222.53	1	184.295	75384.2	1	1	1	48.5372	2	0.005733	0.246815	1	1	358.322	0.005733	1372.8	31.2794	4.68464	0.005733	4903.25	3.12407	1	1	1	65.3145	1	1	1
M94	1.23	736.5043	Not available	0.969336	1.07319	0.806901	1.06631	0.767374	1.37357	0.665825	1.2744	0.812007	0.0041601	0.549702	0.172769	1.00188	1.11434	1.34241	0.432375	0.79582	0.755869	0.519319	1.1097	1.31394	1.13066	1.17639	1.57832	1.30065	1.26854	1.3419	2.67483	0.312482	2.70947	1.12943	0.998118	2.23519	1.96581	1.10818	2.47753	2.47025	0.70554	0.973658	1.88191	1.5102	0.796263	1.39752	0.675366	0.882368	1.13452
M95	1.24	386.0785	Not available	3310.72	1	1	1	1	335506	1.45659e+08	1.55346e+07	698.287	1	1	1	1.02851e+06	17.5191	5.645e+07	11507.1	1	1	1	1	1	1	382.039	1	1	1	1	1	1	1	8.74531e+06	1	1	1	1	3418.42	1.69919e+06	1	1	1	1	1	10.2602	1	6.53928e+07	448.413
M96	1.24	417.2283	Not available	0.88481	3.67551	1.08883	1.83986	2.36656	1.74073	0.890884	0.698621	0.539473	3.10513	0.217164	0.056152	0.61778	0.235113	1.21165	1.16724	1.20943	1.25059	0.912419	2.71112	4.16684	0.699998	1.49771	1.23442	0.635715	0.551481	0.313136	1.01118	1.18282	1.06693	0.747127	0.892786	3.75084	4.18223	2.87695	0.521379	0.686662	1.93096	0.531295	0.509001	1.51901	0.530721	1.51148	0.118069	2.44273	8.72504
M97	1.24	421.2201	Not available	0.823622	0.8711	0.950042	1.275	0.91589	1.29446	0.730203	1.09758	0.902634	0.290338	0.274042	0.529291	0.899284	0.71356	1.21786	0.882343	0.348855	0.417904	0.515449	1.05601	1.03519	0.823438	1.14022	1.26419	1.09558	1.18371	1.02396	1.2611	0.424218	1.82992	0.959814	0.925099	1.10775	1.05019	1.20137	1.61557	1.06672	0.704115	0.863198	1.36862	1.42319	1.09574	1.4185	0.638932	0.810525	0.934463
M98	1.25	292.0161	Not available	1	1	1	1	1	76790.4	1	1	1	1	80.879	1	1	1	672044	1.23147e+06	1	1	1	1	1	1	1	1	1	1	1	1	9.97751	1	1	1	1	1	1	1	1	1	1	1	1	1	1	1	1	1
M99	1.25	563.0316	Not available	1	1	1	1	1	2	1	1	1	1	1	1	1	1	13.1648	19.604	1	1	1	1	1	1	1	1	1	1	1	1	1	1	1	1	1	1	1	1	1	1	1	1	1	1	1	1	1	1
M100	1.25	780.5312	Not available	1.03779	1.36154	1.01089	1.70887	0.632543	1.26962	0.656953	1.05373	0.782116	0.0136248	0.127428	0.0245613	1.01924	0.382012	0.697833	0.10965	0.0245613	0.0245613	0.0245613	1.8487	1.51729	1.04887	1.10324	1.76295	1.2159	0.58037	1.30054	5.6773	0.0245613	3.51913	1.06985	1.2079	7.01901	7.27725	3.80855	5.76448	4.67982	0.875998	1.75248	1.45801	1.94448	0.929704	2.22245	0.632478	0.668914	1.16666
M101	1.26	116.1439	Not available	0.901157	1.338	0.873111	1.04771	1.54106	1.0164	0.992087	1.18197	1.25303	0.67433	0.609686	1.01213	1.29147	0.0915275	1.28855	1.31204	0.766305	1.17682	1.11704	0.713501	0.890971	1.09908	0.851103	1.42489	1.67891	0.332706	1.01362	0.813958	0.410282	1.31775	0.808305	0.790236	0.934579	1.07598	0.9523	0.946808	0.912647	1.02334	0.740967	1.75673	1.14945	1.66458	1.70131	0.225859	0.531716	0.516785
M102	1.26	174.0223	Not available	1.9407	1	1	1	1	126.719	1.11801	0.964964	3.41824	2.90981	49.416	0.458764	1.3417	1	877.242	1148.83	0.641244	1.38042	0.439874	1	1	1	1	1	1	1	0.0187855	0.539468	0.306635	0.0187855	2.77841	0.0543111	1.12194	0.344272	0.981917	0.560767	0.521816	1	1	1	1	1	1	1	0.0187855	1.03504
M103	1.26	188.0826	Not available	0.751376	1.64231	1.03514	0.428246	1.19165	25.6449	0.945291	0.828656	1.31351	0.803836	0.685487	0.36945	0.788768	0.542905	152.497	208.143	0.895908	1.25402	0.957861	1.72717	2.09435	1.02649	0.503758	1.74963	2.03405	0.832633	0.454189	0.645955	34.3254	0.988451	0.845684	0.742845	1.35338	1.18305	1.21248	1.34374	0.306776	0.772358	0.347487	1.027	1.99461	0.718848	0.652207	0.566405	0.741507	0.407958
M104	1.26	254.1024	Not available	0.779041	1.00068	1.02422	0.000755658	1.6024	166.451	2.02345	0.329623	0.742487	1.40597	1.19998	6.93088	1.41999	0.791632	542.952	795.488	12.7162	14.0827	3.12862	0.302741	0.878185	0.640233	0.00577925	0.484941	0.0863516	1.26181	1.32808	0.307076	8.08419	0.777223	1.49775	0.406269	0.0887721	0.631129	0.346055	0.358157	0.0897662	0.0799184	0.936154	0.00151132	0.000755658	8.97726	0.000755658	0.707698	2.30332	1.05095
M105	1.26	303.1778	Not available	0.757499	1.14057	0.855248	1.15005	0.867376	0.839263	0.971374	1.68656	1.07429	1.15979	0.962769	0.755423	0.701535	1.3956	0.931235	1.73322	0.878468	0.999083	0.918088	1.18503	1.11181	0.912473	1.01626	2.36672	0.998213	1.06745	1.53894	0.949429	1.05676	1.09503	0.703142	1.02332	1.23266	1.40195	1.45572	1.99929	1.21932	0.996918	0.829662	1.30848	0.942404	0.845244	1.05508	1.02295	1.81662	0.731002
M106	1.26	465.2461	Not available	0.730262	0.834533	0.882065	1.14959	0.81216	1.29367	0.640412	0.967085	0.947437	0.36461	0.338739	0.178377	0.689828	1.12098	1.76567	3.04562	0.437407	0.675301	0.384251	1.43608	0.807966	0.828922	1.26256	1.34281	1.01415	1.09676	0.910336	1.43931	0.863264	1.80846	0.917586	0.959314	1.02354	1.0638	1.22083	1.45237	0.832816	0.801594	0.680408	1.3976	1.23393	1.14371	1.36501	0.623376	0.941574	0.931718
M107	1.26	634.4361	Not available	0.812227	1.04667	0.955499	1.06751	0.876573	0.997266	0.642807	0.8643	0.901185	0.0125775	0.172141	0.155912	0.859844	0.895864	1.20154	1.00273	0.116393	0.303926	0.116144	0.861495	1.21009	0.818473	1.16861	1.35928	1.11801	1.24329	1.15788	1.68358	0.370913	2.29391	1.0241	0.98037	1.45638	1.56789	1.13492	1.54666	1.38739	0.750268	0.960758	1.62594	1.10136	1.03602	1.27406	0.726056	0.88113	1.14037
M108	1.27	108.0816	3-Ethylpyridine	0.627799	1.1333	0.645529	1.24703	0.950314	0.838536	0.6521	1.03014	1.2125	0.891436	0.3419	0.635868	0.432598	1.17336	0.634803	0.548761	1.72782	1.17767	2.57983	0.94612	0.66766	0.801039	0.975188	0.867431	0.926177	1.44556	1.15198	0.363606	0.287536	0.5011	0.554206	0.783352	0.427689	0.972133	0.419321	0.703563	0.426976	0.497523	0.90577	0.803623	1.13581	1.02246	0.976086	1.35457	1.15122	0.98741
M109	1.27	136.1126	Not available	0.41425	1.27729	2.74722	1.48198	1.35336	0.774355	0.718217	1.10152	1.12753	0.611924	0.512532	0.394459	0.460653	0.626207	0.236571	0.206821	1.49878	1.06766	1.53619	0.953193	1.29666	1.08081	1.36307	1.20867	1.47263	0.880317	1.09305	0.620891	0.222763	1.00526	0.859567	0.882076	1.29913	0.960577	1.05224	1.70373	1.09691	0.911652	0.797842	1.38032	0.782824	1.44613	1.50392	0.640801	0.938403	1.14395
M110	1.27	150.1282	Not available	0.573319	1.16433	2.38213	1.34378	1.34833	0.786256	0.771359	1.08703	1.26673	0.901015	0.613591	0.537156	0.751529	0.51637	0.288427	0.257886	1.14196	0.963686	1.15383	0.985835	1.31805	0.996371	1.26327	1.24065	1.47249	0.757368	1.18556	0.84892	0.551789	1.14235	0.930927	0.882406	1.12056	0.867318	1.30305	1.35594	1.06138	0.904993	0.934013	1.29813	0.934817	1.38796	1.49969	0.535535	0.874418	1.02272
M111	1.27	158.1181	Not available	3.55361	0.864686	0.723546	1.00817	1.07229	0.905225	1.3716	1.19617	0.839255	1.07396	3.76473	0.745836	1.04738	0.674119	0.563442	0.586346	0.553753	3.57155	1.05695	0.808767	0.768559	14.7078	1.16874	0.851534	0.97219	1.01384	0.727688	0.994887	0.867565	1.13993	0.760102	0.565242	0.942245	1.18894	1.00128	0.831632	0.719777	0.847952	1.17578	2.64797	0.761819	1.28358	0.867955	0.911984	1.51069	0.678907
M112	1.27	164.1438	Not available	0.854879	1.12415	1.43075	1.19187	1.36996	0.905436	0.993287	1.01339	1.34386	0.972488	0.786478	0.698848	1.41559	0.787481	0.840575	0.757022	0.776303	0.975048	1.0723	0.971438	1.17378	0.998406	1.11994	1.18088	1.37413	0.940027	1.11913	1.01219	0.725664	1.25971	0.967797	0.893921	1.04801	0.986266	1.36194	1.18236	1.16682	1.03927	1.02736	1.261	1.02805	1.43848	1.4018	0.71185	0.825002	0.895777
M113	1.27	196.1698	Not available	0.63489	1.48174	1.36768	1.47644	1.21584	1.24042	1.09282	0.901424	1.41219	0.897168	0.886603	0.974725	0.797562	0.980321	0.62958	0.608243	1.09069	1.00002	1.80751	1.27891	1.12056	1.07535	1.19566	0.908652	1.34321	1.16349	1.38814	0.922013	0.859972	1.21815	0.835559	0.988922	0.999979	1.06971	1.03831	1.20422	0.906618	1.02712	0.938063	1.13862	1.01892	1.20118	1.23706	0.726434	0.903642	1.35581
M114	1.27	201.1287	Not available	0.680884	1.20551	2.095	1.76999	1.0899	1.48588	1.08839	13.8056	1.1661	0.775265	0.603378	0.899203	0.654907	0.703425	0.837868	0.578426	0.845319	0.909471	3.21117	1.18342	1.01081	0.973854	0.98666	3.48311	1.39361	1.18311	1.64312	0.612715	0.767137	1.06864	0.813706	0.645239	0.989925	1.30591	1.26112	1.10951	1.08487	0.83056	0.583477	1.26675	0.749351	3.08394	1.19705	1.122	0.800517	0.953322
M115	1.27	208.1700	Not available	0.611347	1.31166	1.00436	1.22838	1.31458	1.33505	1.01962	0.89511	1.21798	0.932768	0.748903	0.717935	0.844207	0.952223	0.826334	0.710245	0.750219	1.03051	1.07814	1.05209	1.04871	1.01386	1.20477	1.37147	1.64225	0.862388	1.07355	0.790604	0.651634	1.39805	0.812703	0.786941	0.762379	1.00718	1.07358	1.14234	1.06963	1.17648	0.727665	1.37503	1.10464	1.41072	1.69457	0.673151	0.924055	1.17409
M116	1.27	216.1747	Not available	0.692924	1.31469	1.24093	0.997118	1.55482	0.917207	0.934604	1.01053	1.20286	1.01168	0.855294	0.910887	0.883148	0.743767	1.0266	0.311457	0.701376	0.999759	1.1554	1.00538	1.16521	1.04449	0.981541	1.18421	1.31664	1.0986	1.06782	1.04445	0.748293	1.23835	0.958159	0.854453	1.08541	1.04421	1.31899	1.13772	0.897071	1.32107	0.920694	1.81464	1.05779	1.48095	1.88314	0.671903	0.782642	0.923904
M117	1.27	218.1908	Not available	0.493692	1.5158	1.18714	1.00742	1.94014	0.974328	1.00582	1.13096	1.20318	1.18308	0.907403	0.811107	0.620038	0.622859	0.610122	0.642079	0.91853	1.1223	1.1788	0.972882	1.06639	1.23499	1.25963	1.23197	1.44212	1.02765	1.22468	0.860165	0.771248	1.22241	0.973946	0.909077	1.07257	1.09247	1.3758	1.136	0.921508	1.50449	1.01141	1.63882	1.37183	1.81318	1.80127	0.703749	0.739567	0.899138
M118	1.27	219.1751	Not available	0.689178	1.28478	0.77711	1.0872	1.30606	1.22214	1.03635	1.00467	1.20896	0.839138	0.944753	0.802418	0.980771	1.00089	1.33985	0.929401	0.752506	1.14898	1.23423	0.95545	0.872715	0.894654	1.13633	1.2504	1.36455	1.20384	0.959049	0.871432	0.874608	1.86773	0.791062	0.844822	0.956779	1.11243	1.38308	1.06271	1.02651	0.892826	0.770692	1.49658	1.18061	1.43608	1.48488	1.10979	0.963529	1.09063
M119	1.27	254.0616	Sulfamethoxazole	0.375823	2.02859	0.115786	0.00431023	0.0925511	8687.61	21.3314	2.45317	0.000102226	0.292659	52.279	0.213573	1.15096	2.2695	37032.3	53423.1	1.71754	0.980032	0.302475	0.00862046	0.00431023	0.00431023	0.0965262	0.0400325	0.0766042	0.999539	0.000102226	0.993871	0.681091	0.285548	2.84456	9.15078	0.08556	1.10963	0.110017	0.506453	0.745387	0.00431023	0.00431023	1.42508	0.00431023	24.654	0.00431023	3.19006	12.1217	0.447444
M120	1.27	264.1968	Not available	0.776522	1.0906	1.20537	1.15358	134.755	0.83218	0.916687	3.22143	1.2141	0.723633	0.961527	0.703126	0.790384	0.774335	0.444245	0.307855	0.729543	1.03064	1.38087	1.122	1.14603	41.3902	0.871999	65.3049	7.65532	0.850902	1.19238	0.867765	0.824295	1.07926	0.739325	0.769333	0.845608	0.915848	1.03789	1.01184	0.924746	1.2353	0.815156	1.1298	1.26464	98.2092	1.40836	0.799556	0.882963	1.00056
M121	1.27	269.1159	Not available	0.713859	1.45431	8.01851	4.17626	2.10404	7.23675e-05	2.24662	49.4208	5.27471	2.26454	1.05945	0.932439	0.764428	1.2504	0.516925	0.109498	0.988995	1.21879	6.97419	4.40241	0.450729	0.348421	0.132951	14.9852	1.50963	5.78799	0.213111	0.723815	0.772277	0.0102885	0.820688	0.109937	0.511164	0.438482	0.782303	1.22632	0.765483	1.26496	0.468633	0.621067	1.64361	8.20249	1.27495	0.2693	3.94226	0.0212966
M122	1.27	277.1806	Not available	0.772441	1.15359	1.88435	1.94307	1.33972	0.789789	0.988854	4.73574	1.1273	0.721561	0.728827	0.596896	1.00118	0.9044	1.13941	0.450051	0.873998	0.617636	1.75068	1.19999	1.0618	1.01388	1.01172	1.93395	0.957723	1.12613	0.795035	0.893368	0.811971	1.07651	1.03761	0.984369	0.691012	2.00864	1.20102	1.13421	1.11963	1.0119	0.884455	1.02394	1.01649	1.72127	1.15984	1.22398	0.816806	1.0744
M123	1.27	285.0895	Not available	0.00252939	0.0641023	23034.4	8073.87	0.0641023	70.3827	3.80989	620.25	1.73397	7.24767	0.358163	0.175808	0.00252939	3458.44	86.7399	181.311	0.584024	0.930162	7.26176	5042.99	0.0641023	0.0641023	0.128205	20252.2	0.0641023	2302.07	0.00252939	1.16	0.848558	9.08971	0.00252939	1.36061	0.23519	1.05533	0.140119	0.174998	1.19408	174.613	0.0641023	0.0641023	0.0641023	27843.6	0.0641023	3181.42	0.00252939	0.00252939
M124	1.27	297.2430	Not available	0.840466	1.1381	1.20156	1.14943	1.13583	0.694234	0.862113	0.832006	1.20929	0.792201	0.888645	1.00814	1.01823	0.897666	0.803076	0.936642	0.950676	0.838012	0.878112	1.44914	1.42186	0.911715	1.0083	0.728186	0.997713	1.24626	0.937387	1.21368	1.03713	1.21805	0.94321	1.06104	1.12292	1.11116	1.18955	1.11873	0.952787	1.46704	0.930207	1.15671	1.11173	0.869076	1.24851	0.934097	0.877221	1.11975
M125	1.27	363.1783	Not available	0.863111	1.09401	0.90776	1.3604	0.739942	1.24003	0.957921	0.795198	0.96986	0.266499	0.368437	0.365765	1.06678	1.00299	1.10735	0.433209	0.321897	0.359977	0.297971	1.19071	1.03939	0.818962	1.11326	0.997009	1.06811	1.2674	1.06147	1.17588	0.393431	1.96084	0.945014	1.02573	1.10093	1.13585	1.27411	1.6209	1.13935	1.00909	0.685771	1.29236	1.15531	0.928128	1.35588	1.04924	1.14743	1.1316
M126	1.27	407.2043	Not available	0.824809	1.00139	0.930378	1.31717	0.994551	1.05439	0.652486	0.945517	1.00555	0.195781	0.28292	0.231415	0.789035	0.958727	1.11733	0.84431	0.279975	0.409055	0.345819	0.984414	1.01389	0.815335	1.07509	1.81912	1.18945	1.44727	1.12953	0.923413	0.353837	1.73833	1.01368	0.934417	1.04208	1.07697	1.12485	1.65239	1.13013	0.801476	0.834368	1.56676	1.4699	1.27443	1.05873	0.827022	0.926687	1.0015
M127	1.27	426.3578	Not available	0.685075	0.853067	0.631769	1.2294	1.12244	1.30473	0.851774	1.8924	1.15143	0.337055	0.814431	0.536148	1.45649	0.909784	1.68379	2.33133	0.620065	1.4346	1.06659	1.36022	0.569442	1.35185	0.621816	1.30392	0.780314	0.869785	1.78023	1.55754	1.24591	0.796079	1.11247	1.06927	0.71679	0.76218	0.572952	1.19268	1.52954	0.633176	0.702848	0.955981	1.24573	0.727217	1.20092	1.02022	1.58872	0.712147
M128	1.27	429.3752	Not available	0.617872	1.4253	0.815763	0.893366	1.40226	0.872482	0.512724	0.680447	1.08943	0.317063	0.952329	0.762548	0.491996	0.775985	1.09687	1.834	0.446428	0.83008	0.839713	1.11194	0.81062	1.62014	0.697191	0.913501	0.460116	0.615394	1.09763	0.59464	1.11043	0.982795	0.766094	0.878265	1.08112	0.74418	1.02024	1.19889	1.16059	1.67156	0.821782	1.45255	0.870568	0.732839	1.20805	0.760615	1.39827	0.792839
M129	1.27	553.2987	Not available	0.75885	1.05186	0.836039	1.18138	1.00972	1.26412	0.574691	1.12638	0.978858	0.0546383	0.116172	0.169116	0.721007	0.713077	1.79281	1.18705	0.0759783	0.581916	0.315365	0.779295	1.04038	0.727039	1.11297	1.50728	1.53758	0.869806	1.11551	1.62133	0.282245	2.04877	1.01576	1.13183	0.983536	1.04643	1.27718	1.80346	1.44331	0.918937	0.848163	1.48467	1.33564	1.44396	1.85386	0.642855	0.811637	1.00533
M130	1.27	589.3007	Not available	2.2437	0.010943	0.352977	3.3415	0.146784	0.0152519	2.42166	1.40967	0.109836	1.01876	0.399583	0.550794	0.00219509	13.9602	2.94359	31.243	1.55518	5.71512	0.624314	20.9265	0.0790333	0.0566354	3.19509	1.81471	3.24076	3.39002	0.471434	6.38079	6.16267	3.46994	2.05502	2.6219	3.15516	1.79326	1.07549	1.23713	0.00995756	2.27417	7.25044	0.000434509	0.0792736	0.437268	0.0737771	0.0669292	1.47261	0.0433968
M131	1.27	591.3170	Not available	4.21585	0.134845	1.91656	3.92092	0.196897	0.232511	3.17812	3.1461	0.514414	1.01927	0.134453	1.21694	0.288858	18.235	2.12541	28.3495	1.8031	4.23015	1.83383	46.4882	0.565827	0.148269	7.03912	2.48606	4.1927	5.11751	0.51842	7.78772	12.5436	2.39524	0.98073	3.31368	0.444837	5.63824	1.25393	5.02069	0.102923	0.932764	2.37358	0.345345	0.117217	3.30526	0.260902	0.405519	0.701275	0.20805
M132	1.27	722.4895	Not available	1.18524	1.03783	1.05593	0.754397	0.617715	1.01115	0.864568	0.74425	1.08251	0.000597776	0.0989943	0.0969734	0.904808	1.17053	0.740216	0.188115	0.096064	0.527931	0.225723	1.22274	1.04485	1.05012	1.33775	1.6386	1.08756	1.28314	1.1472	2.71208	0.153361	2.81673	0.953025	0.954642	3.16041	2.73978	1.79217	3.51936	3.23936	0.920203	1.21651	1.51015	1.02523	0.540912	0.988631	0.754356	0.975329	1.13104
M133	1.28	134.0969	Not available	0.477927	1.24118	1.43819	1.17544	1.3955	0.980374	0.909817	1.08957	1.15605	0.719008	0.75744	0.859982	0.605996	0.860365	0.476337	0.510455	1.00068	0.956609	1.33829	1.30484	1.05427	0.942897	1.12144	1.11799	1.3422	0.98944	1.01084	0.812796	0.689313	1.24465	1.02106	0.985975	1.09824	0.986608	1.41797	1.37331	0.942958	1.03049	0.984392	1.34261	1.09721	1.34488	1.33522	0.720495	0.944888	1.16358
M134	1.28	148.1125	Not available	0.74025	1.41943	1.24886	1.24858	1.7977	0.96382	0.888085	1.0452	1.38707	0.754178	0.688937	0.667194	1.03329	0.986369	0.785237	0.824832	1.02337	0.750073	1.10365	1.11549	1.02677	1.0042	1.04601	1.33861	1.92807	1.09124	1.20668	0.998854	0.457954	1.31525	0.996827	0.871606	1.32428	1.02455	1.28233	1.30207	0.961575	0.995804	0.612547	1.58262	1.0544	1.87057	1.85661	0.868398	0.86816	0.991026
M135	1.28	160.1121	Not available	0.683759	1.15776	0.693909	1.1076	1.39237	1.07958	1.10693	1.05056	1.27084	0.765589	0.699143	0.697338	0.92537	1.05591	1.66681	1.64043	0.572304	0.871133	0.822428	0.966885	0.760649	0.933192	1.01248	1.19717	1.68454	1.33343	1.04598	0.997099	0.925202	1.245	0.862915	0.816804	0.958941	1.15346	1.55506	1.14045	1.40568	0.922663	0.736672	1.27492	0.785448	1.44749	1.42347	1.00837	0.854475	0.943464
M136	1.28	180.1026	Not available	0.897119	1.17784	1.82476	1.23558	1.19695	0.881619	0.956239	0.978981	1.46531	0.666925	0.967891	1.26822	1.31758	1.01059	1.41257	1.46596	0.8078	1.03818	0.73249	1.52569	1.31024	1.0129	1.19419	1.42444	1.50958	1.21688	1.04776	2.65263	1.144	1.36861	0.797361	0.887943	2.5371	1.08386	1.30798	0.975515	0.91828	1.35199	0.917369	1.30555	1.21428	1.40621	1.87047	0.872701	0.902733	0.732049
M137	1.28	222.1857	Not available	0.402377	1.12643	1.19195	1.19214	1.21622	1.04557	0.909524	1.09663	1.27876	0.827286	0.960795	0.873965	0.497044	0.69025	0.489414	0.353218	0.739538	1.0008	1.21973	0.994484	1.18502	1.08229	1.46729	1.1626	1.37355	0.767714	1.16404	0.73159	0.674322	1.11046	0.86004	0.82061	0.842646	1.00475	1.06168	1.14404	0.92287	1.14675	0.838874	1.35961	1.31949	1.47076	1.39964	0.606276	0.764016	1.09193
M138	1.28	235.1809	Not available	12.9205	1.09475	1.05098	1.11924	3.36718	1.49415	0.849685	0.832577	1.1317	289.496	0.939353	580.497	0.788544	12.2637	0.736874	0.631563	0.750323	0.843175	1.02581	0.95622	0.9142	0.972566	1.05166	0.822715	1.09538	1.29919	40.4536	1.93185	59.0349	1.11616	227.559	0.898697	5.93911	1.04899	1.11082	0.939095	0.781461	0.985959	0.958074	1.18244	183.331	1.13648	0.962518	1.08419	0.897385	1.03546
M139	1.28	302.2326	Not available	1.63447	2.04627	0.621383	0.745697	0.68433	0.801964	3.0436	0.83664	1.3094	3.27049	1.13377	0.539465	0.755091	1.38072	1.03173	0.89903	0.969189	1.0055	0.901781	1.07748	0.923412	1.42529	1.82139	1.96489	1.13044	1.3954	0.884666	0.880844	0.554556	0.850184	0.703698	2.31212	0.659286	1.72556	0.779905	0.738056	0.778925	0.844885	1.39976	0.837855	0.823346	0.763868	0.524877	0.804866	1.48087	0.513013
M140	1.28	316.2486	Not available	1.00116	1.57467	0.643428	0.716345	1.22276	1.6453	1.47911	3.42749	0.980769	1.22069	1.29344	0.603638	0.945174	0.801362	1.63004	1.99455	1.52804	1.10195	0.772102	0.946421	0.332461	2.80529	0.410262	0.646796	1.97668	1.07549	1.82573	1.94251	2.45731	1.18694	1.32293	1.42157	0.4757	0.758732	0.354825	2.49405	2.59685	0.130813	6.94249	0.576534	1.5524	1.28287	0.325162	2.10953	1.57159	0.749105
M141	1.28	322.2357	Not available	0.656706	1.157	1.13403	1.08456	1.0291	1.20402	1.14728	0.85821	1.17803	0.838735	1.08947	0.729208	0.899452	0.671863	0.63497	0.780531	0.904663	1.19006	1.16511	1.20573	1.31808	0.975948	1.71377	0.999303	1.2154	0.889267	0.94207	0.962994	1.00038	1.27739	0.871607	0.972148	0.883873	1.33559	1.06007	1.10871	1.0162	1.35618	0.847663	1.20206	1.25889	1.01434	1.22524	0.569556	0.873778	1.00626
M142	1.28	328.2478	Not available	1.15846	1.6545	0.744805	0.792252	0.603118	1.46307	2.79074	0.76278	1.63937	4.10507	1.59377	0.990285	1.67353	1.00848	1.08846	1.19059	1.42647	1.00357	0.845956	0.860981	0.714787	1.64514	0.610554	1.50838	1.00151	1.30885	1.02379	1.15004	0.603279	1.06631	0.847934	1.45787	0.817193	1.32061	0.765005	0.801064	1.06983	0.646737	0.560342	0.619357	0.567048	0.62288	0.477482	0.755578	1.08554	0.521736
M143	1.28	330.2627	Not available	1.45539	1.40567	0.723705	0.830501	0.853931	1.00531	1.6625	1.24547	1.27512	1.97459	1.08412	0.601478	1.06937	1.32283	0.920512	1.34962	1.6637	0.956331	0.965387	1.36794	0.727695	2.04417	0.564896	1.09884	1.58968	0.893319	1.1222	0.966772	0.791607	0.997321	0.841089	1.56622	0.712111	2.00695	0.800583	1.07454	1.23289	0.538338	1.2049	0.667402	1.04696	0.701114	0.484504	1.42368	1.18845	0.622
M144	1.28	344.2794	Not available	1.21764	1.4591	0.785475	0.774951	1.3215	2.1264	1.6608	2.27956	1.35736	0.668177	1.12787	0.59745	1.10987	0.96959	1.69507	2.0428	1.43621	1.24083	0.885994	1.45073	0.449451	3.18852	0.445005	0.970437	2.48233	0.930842	1.65143	1.37452	1.48809	1.56396	1.13026	1.56384	0.560967	0.7285	0.494436	1.50509	2.16046	0.257041	3.39428	0.571238	1.55552	1.01605	0.396306	1.85942	2.42707	0.725033
M145	1.28	354.0882	Not available	0.666667	1	1	1	1	133828	684225	339538	0.666667	0.666667	29.9529	12.8972	108892	18292.3	3.61162e+06	1201.87	9.61901	1.12671	0.00089475	1	1	2799.42	4.12296e+06	1	1	1	0.666667	27.072	0.00089475	10879.9	588507	0.666667	0.0017895	0.00089475	37.7333	5497.13	8973.24	1	1	1	1	1	54021.7	1	1.16735e+06	0.666667
M146	1.28	370.2951	Not available	0.962483	1.4332	1.00512	0.917048	1.51969	2.74851	1.77906	3.43848	1.44814	0.39724	1.04047	0.873797	1.11436	0.994879	2.07311	2.86262	1.49279	1.6931	0.839483	2.07652	0.357273	2.40394	0.332561	1.10495	2.27955	1.04663	1.6171	2.92883	1.71843	1.57628	1.15807	1.51661	0.504108	0.809884	0.38503	2.14615	4.11171	0.24619	2.6393	0.532921	2.0318	1.20021	0.501501	1.79397	2.78486	0.617083
M147	1.28	372.3099	Not available	0.917669	1.0321	0.622354	0.90079	1.21755	1.72648	1.18884	1.75248	1.45011	0.49868	0.998222	0.51939	0.815157	1.0009	1.44346	2.54383	0.880196	1.33939	0.719322	1.41125	0.578973	2.32732	0.572181	1.21903	1.33363	0.721622	1.40398	1.56603	1.18678	1.21813	1.11842	1.11337	0.818782	0.772039	0.679101	1.33437	1.70941	0.497387	1.97797	0.671979	1.40986	0.839009	0.844749	1.29416	1.80019	0.602514
M148	1.28	386.3267	Not available	1.50241	1.17848	0.633152	0.860869	0.477255	1.00714	2.18755	0.702312	1.49572	0.697249	0.826503	0.354623	0.787581	1.25133	1.10522	2.34204	1.60641	1.09199	1.05749	1.0864	1.08316	2.02391	0.71748	1.15832	0.996555	0.638067	1.04081	0.962308	0.691501	0.968286	0.727677	1.27784	0.966231	1.68403	0.899914	0.696795	1.2713	0.846354	0.7234	0.92097	1.05382	0.575986	0.785459	0.887309	1.23053	0.487751
M149	1.28	391.2306	Not available	0.804818	1.17706	0.823714	1.1974	0.977674	1.16483	0.660057	0.945106	0.945182	0.285244	0.278565	0.197562	0.760863	0.903185	1.70231	1.62994	0.321828	0.441196	0.369737	0.87757	1.01727	0.924984	1.20967	1.93158	1.23302	1.39516	1.0413	0.992641	0.284194	1.79973	0.875832	0.970181	1.16706	1.11839	1.07869	1.37137	1.26417	0.836167	0.757926	1.45821	1.3538	1.16301	1.3954	0.775552	0.840558	0.974377
M150	1.28	396.3097	Not available	0.803839	1.07621	0.957903	0.951212	1.06759	1.671	1.26911	1.74431	1.20171	0.69212	0.901538	0.587778	0.644412	0.748723	1.6053	2.1419	1.01793	1.26877	0.826188	1.46552	0.728287	1.9641	0.804756	1.20662	1.55792	1.13683	1.32105	1.83451	1.28329	1.2204	1.23728	1.2414	0.706127	0.891222	0.592573	1.30898	2.10611	0.60905	1.62438	0.758926	1.53996	1.01913	0.862294	1.31995	1.91836	0.679133
M151	1.28	398.3262	Not available	0.806569	0.994541	0.725491	1.04581	1.32645	1.61849	1.27962	2.75935	1.26821	0.494699	0.837796	0.634756	0.879973	1.02145	1.4956	2.89197	0.722525	1.4782	0.935943	1.5493	0.56513	2.07638	0.532784	1.11276	1.21944	0.947989	1.44009	1.70145	1.21784	1.08329	1.04388	1.08822	0.561448	0.696982	0.403064	1.43806	2.00964	0.469977	1.30941	0.496877	1.93953	0.890163	1.28917	1.15148	1.92717	0.57279
M152	1.28	400.3423	Not available	0.775156	0.875532	0.556879	0.992467	1.11112	1.21549	0.768106	1.4643	1.1197	0.274029	0.790328	0.399462	0.787248	0.888479	1.41121	2.67186	0.565489	1.18146	1.03595	1.0155	0.685713	1.36217	0.884795	1.31889	0.74328	0.755428	1.6052	0.992014	1.22408	0.958704	1.06472	0.909279	0.757806	0.601578	0.63531	1.1205	1.22538	0.862683	0.853726	1.12548	1.24321	0.805074	1.33044	1.07154	1.33683	0.705322
M153	1.28	422.3268	Not available	0.603156	0.811338	0.74313	1.02517	0.849699	1.10404	0.596422	0.804938	1.00938	0.405691	0.87317	0.510526	0.783353	0.649302	1.10668	1.36522	0.784552	1.37639	0.913545	1.00251	0.895947	0.960077	0.894838	1.76989	0.787423	0.768069	1.31087	1.20435	0.807461	0.746528	1.06111	0.864578	0.801589	1.03874	0.706728	0.94467	1.15476	0.837699	0.768536	0.937228	0.821997	0.838954	1.0565	0.764255	1.02713	0.802639
M154	1.28	424.3422	Not available	0.580569	0.440174	0.409412	1.04264	0.801905	1.04664	0.474431	1.10352	0.799082	0.247046	0.798637	0.476673	1.13819	0.600441	1.27531	1.45214	0.596846	1.39929	0.887685	0.856965	0.665543	0.925504	0.902175	1.86209	0.640107	0.687171	1.62685	1.34356	0.790276	0.47518	1.12261	0.851481	0.727677	0.909138	0.660491	0.743646	1.30952	0.696894	0.667536	0.918967	0.844093	0.559119	1.03344	0.98911	1.21389	0.799131
M155	1.28	435.2571	Not available	0.746697	1.0044	0.764602	1.19567	0.983301	1.04216	0.771061	0.831568	1.00864	0.567169	0.537232	0.456055	0.600443	0.925581	1.35221	1.02199	0.444127	0.721613	0.573965	0.913885	1.18221	0.946358	1.18395	1.28526	1.36003	0.980501	0.955119	1.23537	0.640397	1.55449	0.919023	1.01356	1.0879	1.36083	0.976323	1.18944	1.09402	0.743968	0.752752	1.20832	1.00089	1.18437	1.01155	0.648684	0.921687	1.08834
M156	1.28	448.3417	Not available	0.644512	0.650496	0.538818	0.940027	0.795556	0.753783	0.665233	0.834286	0.839379	0.407688	1.05186	0.716589	1.43509	0.808231	1.1174	1.21577	0.831246	1.31059	0.950133	0.94251	0.837934	0.658917	0.918454	2.20375	0.796801	0.64972	1.04453	1.34613	0.876936	0.767685	0.970174	1.02816	0.697745	1.01581	0.525359	0.644263	0.753779	0.97013	0.674788	0.839937	0.87427	0.790736	1.2921	0.680524	1.0017	0.858753
M157	1.28	495.2588	Not available	0.697289	1.23508	1.28997	1.42067	1.11047	0.814669	0.772439	0.844846	1.07878	0.0920048	0.215354	0.205352	0.738311	0.430887	0.971052	0.456626	0.323579	0.43435	0.426862	1.40669	1.37246	0.76446	1.43935	1.77228	1.45802	1.24409	1.51887	1.61316	0.22092	2.53247	1.14842	0.881313	1.32	1.71351	1.09571	1.97475	1.6512	1.22583	0.367449	2.12557	1.98261	1.76023	2.57731	0.506155	0.804902	1.23901
M158	1.28	576.3979	Not available	0.682025	1.01532	0.945797	1.24158	0.833781	1.05483	0.628238	0.826695	0.829269	0.287178	0.224875	0.121067	0.731584	0.99649	1.47215	1.5129	0.192405	0.288722	0.193221	1.00351	1.16502	0.859065	1.11748	1.15895	1.08831	1.36065	1.05722	1.51677	0.325829	1.88653	0.795592	0.916403	1.39863	1.39887	1.25245	1.60827	1.15291	0.801767	1.556	1.39792	1.24839	0.912578	1.25039	0.891985	0.914788	1.01603
M159	1.28	632.4230	Not available	0.740853	0.81685	0.6018	0.9311	0.978	0.979274	0.434812	0.583065	0.697174	0.0482401	0.460572	0.365437	0.754102	0.990786	1.53354	2.28689	0.443529	0.776712	0.346395	0.666728	1.45615	1.00921	1.52374	1.74372	1.15835	0.850552	1.09178	1.38974	0.67181	1.73291	0.664311	0.834468	1.18965	1.74006	0.95514	1.11519	0.803672	0.685385	2.55788	1.52831	0.586048	1.20587	0.815149	0.38194	1.1329	1.04691
M160	1.29	100.0764	Not available	0.884017	1.13334	1.08333	0.932913	0.710655	1.0397	0.951165	0.863476	1.0593	178.723	150.629	131.87	0.9316	1.18069	0.758117	0.817513	166.494	230.309	163.382	0.937612	0.912655	0.875171	0.884861	0.880461	0.825414	1.39039	0.981115	0.70988	176.097	1.19715	0.968767	1.00635	1.0702	0.803293	0.797614	0.819519	0.812947	0.955798	0.761235	0.930794	0.903733	0.960258	0.774554	1.35975	1.05088	1.10432
M161	1.29	288.2167	Not available	0.803135	1.50016	0.627295	0.67478	1.14076	1.65336	1.12914	2.50255	0.864253	1.99687	1.11348	0.382985	0.86244	0.879809	1.55408	1.23996	1.86361	0.749172	0.712318	0.888781	0.389257	2.40751	0.491347	0.856644	1.60662	1.10177	1.50924	1.99597	1.52651	1.01402	1.29996	1.15062	0.257736	0.750508	0.257206	1.17117	1.33341	0.220199	10.4241	0.593666	1.40346	1.22103	0.425357	1.93537	1.16603	0.790509
M162	1.29	370.2350	Not available	0.725118	1.20377	1.04308	1.05447	1.04541	1.41528	1.1371	0.886647	0.799538	0.565111	0.996859	0.781305	0.881958	0.948033	1.30543	0.778392	1.07273	0.478477	0.864366	1.51736	0.667555	1.60027	0.862728	27.0255	1.56614	1.01062	1.12666	2.60896	1.34881	1.96489	1.08811	0.834309	1.02489	1.10395	0.908772	1.82838	2.9489	0.600907	1.75224	0.977938	1.50855	1.07103	0.827734	1.12611	1.17355	1.015
M163	1.29	438.1297	Not available	1	1	193860	1	1	243.94	2.69109	1	70.0839	156.358	0.342293	52.2491	89.1053	1	435.374	362.6	1.22168	552.907	12.4018	18773.1	2	1	1	1	1	1	11198.8	0.0842399	0.252556	3.2676	119.137	1	0.0911747	1.03046	2.32661	0.000164431	0.474704	1	1	1	3.19672	1	1	1	1	2688.35
M164	1.29	708.4740	Not available	0.974807	1.27662	0.458291	0.535133	0.345686	0.947692	0.654724	1.33726	0.833548	0.0396281	0.142554	0.0696058	0.706004	1.3307	0.525242	0.487139	0.245074	0.296658	0.267577	0.998747	0.445555	1.14418	0.915415	0.744653	1.70448	1.01953	1.23621	2.70693	0.480701	2.9806	1.12446	1.16488	1.91721	1.63812	1.19618	1.66364	2.03122	0.810451	1.4913	1.39584	1.68031	1.29754	1.00125	1.13347	1.02072	1.06996
M165	1.29	748.4859	Not available	0.679154	0.927897	1.22459	1.65372	0.685656	0.767885	0.600418	0.928909	0.710923	0.0158885	0.0194736	0.0194736	88.6524	0.367598	0.612653	0.175972	0.29978	0.391514	0.0706739	0.908719	0.572271	0.210769	1.41636	2.43316	0.951459	0.0847343	1.27742	1.29602	0.0793702	2.40003	1.46328	0.891833	1.37524	1.37222	1.09823	2.05178	1.74556	1.4882	1.55928	0.751065	1.26809	0.0847343	2.00873	0.821097	1.24366	0.92964
M166	1.30	180.1389	Not available	0.620744	1.2173	1.01842	1.0629	1.04204	1.19829	1.04262	0.949881	1.32778	0.838479	0.797513	0.888771	0.873121	1.17152	0.969443	1.01434	1.12846	1.1871	1.11502	18.7652	0.925754	0.925546	1.10476	0.960517	1.137	1.09685	0.961596	0.933339	0.676844	1.10486	0.806616	0.888798	0.992933	1.04433	1.00707	1.09423	0.793339	0.998493	0.750274	1.07087	1.0835	1.08178	1.08651	0.998078	0.940884	1.21224
M167	1.30	595.3824	Not available	0.778061	0.85059	0.680604	1.1462	0.84797	1.25715	0.603083	0.930712	0.717909	0.185564	0.234716	0.340555	0.731505	0.976167	1.71334	1.37397	0.305703	0.530769	0.204169	1.68135	1.06349	0.787501	1.31925	1.45033	0.892396	0.639074	1.22286	1.3903	0.387288	1.43608	1.00266	0.767252	1.19302	1.67347	0.88451	1.36661	1.23041	0.695542	0.506137	1.3086	0.680536	0.875465	0.808816	0.540962	0.98612	0.949408
M168	1.31	260.1869	Not available	0.590592	1.57364	0.629522	0.75858	1.09908	2.27973	0.679503	2.74222	1.76409	2.06968	1.26951	0.662418	0.65434	0.83929	0.900418	0.815282	1.48881	0.963864	1.03128	1.47433	0.400265	1.25623	0.618861	0.86889	1.34856	1.31147	1.264	1.13802	0.774427	1.04532	0.866157	0.804019	0.815123	0.973934	0.889532	0.958129	0.84417	0.293704	6.09781	0.459787	0.971121	0.978737	0.66281	1.36564	0.895779	1.08256
M169	1.31	310.2018	Not available	0.338832	1.13912	0.817349	1.1077	1.03466	1.79701	0.822837	1.00077	1.01516	1.81725	0.909582	0.459199	0.735887	1.52955	2.72255	1.53052	3.18189	0.647153	1.00261	1.02619	1.68694	1.18505	0.623087	1.77532	0.973767	0.75844	1.96808	1.00529	0.29336	0.711964	0.706069	1.06222	0.464448	1.92746	0.311606	0.532321	0.515412	0.357421	0.78617	0.499237	0.612126	0.741098	0.337768	0.99215	1.45707	0.69219
M170	1.31	530.1932	Not available	0.567443	5.3902	0.0147894	0.0147894	7.92433	9.72609	0.572104	0.0305747	15.0166	1.9254	0.0806432	1.22243	1.28226	61.7642	0.0305747	0.0305747	1.83324	1.79361	0.817318	0.0147894	0.0147894	0.0147894	51.6408	5.2847	43.4642	937.436	0.17143	0.0585905	0.331393	3.80593	0.216598	1.03172	0.0329986	1.82482	0.474658	0.155903	0.0778528	0.0147894	0.0147894	57.4893	0.0147894	0.838047	0.0147894	0.0147894	0.592837	0.467525
M171	1.31	821.3970	Not available	1	1	1	1	1	1	1	1	1	1	1	1	1	1	1	1	1	1	1	1	1	1	1	1	1	1	1	1	1	1	1	1	1	1	1	1	1	1	1	1	1	1	1	1	1	1
M172	1.31	823.4125	Not available	1	1	1	1	1	1	1	1	1	1	1	1	1	1	1	1	1	1	1	1	1	1	1	1	1	1	1	1	1	2	1	1	1	1	1	1	1	2	1	1	1	1	1	1	1	1
M173	1.32	201.9809	Not available	1.53931	6.66398	5.91539	2.4574	4.31028	1.35919	1.25901	3.56245	1.00349	1.44244	0.0620249	3.17758	1.21607	5.70722	0.116864	0.039308	0.58926	3.17258	0.684871	5.54915	0.826907	4.16138	2.49474	1.27885	3.18558	3.45692	0.819759	6.50707	4.92412	2.92073	1.68252	1.81283	2.78931	1.79516	1.85165	6.12604	5.1226	1.01541	1.91732	0.139523	2.60215	3.03944	0.139523	6.73603	1.71043	1.22105
M174	1.32	289.1627	Not available	0.968413	1.12005	0.984086	1.4599	0.997024	1.24399	1.21735	1.12615	0.743354	0.702337	0.881902	0.693793	1.14337	0.91542	2.07965	1.10339	0.701642	0.797256	0.814131	1.28358	1.00361	0.885397	1.28037	1.42083	1.27052	1.13098	1.20273	1.04731	0.815572	1.41164	1.08268	0.916078	1.45749	1.24699	1.66051	1.99349	1.12374	1.122	0.862602	1.51473	1.31215	1.1176	1.0874	1.17697	1.11311	0.9963
M175	1.32	305.1372	Not available	1.17667	0.961772	0.870649	1.29699	1.14922	0.763983	1.0781	0.630894	0.805192	0.634867	1.048	1.17624	1.11562	0.80974	0.118519	0.523389	0.596649	0.888304	0.590629	1.07105	0.752338	0.57024	0.852102	1.16004	1.32472	0.967238	0.805849	1.1396	2.38401	1.67078	0.640625	0.838956	0.927393	0.987728	1.30806	1.21289	0.68119	0.775461	0.865656	1.87297	1.11115	0.955567	1.13213	1.06544	1.06461	1.16802
M176	1.32	334.0278	Methyl glucosinolate	3.3069	1	1	1	1	58.5842	5.34717	0.833274	0.0178989	0.703993	0.00228164	2.66103	8.53095	1755.07	342.489	382.075	0.457225	0.00228164	0.00228164	1	1	1	1357.62	1	1	1	0.0178989	5.94516	3.13353	3.11952	4.27325	1.31479	0.00456327	3.05972	0.644105	1.62865	2.96996	1	1	1	1	1	1	1	1.84908	2.72547
M177	1.33	223.1697	Not available	0.781064	1.03349	0.776851	1.57802	0.906482	1.04916	0.696373	0.979487	0.777117	1.15922	0.972132	0.998332	0.70536	1.72938	1.25796	1.61604	0.79809	1.00804	0.826306	0.756639	1.26752	0.895379	1.22511	0.930752	1.18632	1.04509	1.14892	1.5449	1.17818	1.86848	1.30129	0.99196	1.04111	1.77252	1.04409	1.01753	0.996305	0.562845	0.916833	1.11863	0.797791	1.34389	0.619918	0.930989	0.981733	1.18632
M178	1.33	237.1472	Not available	0.829429	1.06234	0.938701	0.9943	0.794192	1.12532	1.09254	1.12055	1.11891	1.48689	0.917794	0.663414	0.649113	0.857823	0.902778	0.987586	1.4982	0.73551	1.02851	0.820375	0.893542	1.01268	1.2554	0.862999	0.932249	1.12649	0.915383	1.04765	0.760329	1.15218	1.06261	1.02251	0.657899	0.969237	0.861061	1.34177	1.7224	0.716401	0.868842	1.10031	1.18052	0.94088	0.650837	0.695185	1.15788	1.339
M179	1.33	262.0632	Not available	1.16686	1476.7	2209.74	1	1	0.155363	0.644373	1518.42	0.463232	0.187582	586.361	4.13323	0.698195	1044.3	877.715	4.3397	150.247	0.000647838	12.0569	832872	236483	1	178.25	1	51.3025	19138.6	1.24208	40.5074	5250.79	0.17623	6.01258	2.09825	66.1497	1.91661	11.2338	9.0129	303.328	284.271	1	1	1	13199.8	2	29722.5	0.319659	0.00667676
M180	1.33	264.0610	Not available	0.158174	1	2	217131	6702.14	3.98146	2.46452	824.83	0.00102197	2.91892	42.0493	0.285178	0.0406729	1	519.367	5.71009	5.81532	0.324724	6.84715e-05	9.74597e+06	2.81494e+06	1	6038.85	1	1	173096	0.00102197	0.238518	224.462	0.00102197	7.2151	7.6408	8.75457	0.204763	4.42895	2.6357	19.8284	1	1	959.468	22923.5	215312	305.596	1	0.383864	2.42297
M181	1.33	296.0706	N4-Acetylsulfamethoxazole	1.31567	1.28396	1.50105	1.92084	0.00732244	3844.66	1.41746	0.795406	0.976653	1.06155	0.664722	2.13511	1.61404	1.49773	11851.6	12591.8	0.55669	1.12577	0.857061	0.414978	1.17702	0.489835	0.732602	0.292685	0.7081	1.08996	2.54449	1.00227	1.54804	3.31696	0.67071	2.42552	1.1151	1.16937	1.12176	1.10326	0.756122	0.42137	0.30707	0.0460491	0.953244	6.92202	0.332805	0.794835	0.514519	2.63329
M182	1.33	333.1910	Not available	0.803105	0.999157	0.953409	1.18372	0.947939	1.0009	1.17161	1.4546	0.856677	0.594636	0.642735	0.54347	0.8167	1.00818	0.462831	0.572938	0.716593	0.766019	0.723019	0.956151	0.931171	0.91455	1.1653	1.21984	1.33799	1.26489	1.11465	1.28726	0.666592	1.71348	0.783885	0.8772	1.35629	1.48448	1.62308	1.73726	1.55666	0.759708	0.845418	1.26829	1.19068	1.18173	1.1168	0.900988	0.89562	1.08537
M183	1.33	341.0624	Not available	18.8505	1	2	261.599	1	1	1	1	1	3.7189	1	1	7558.43	1	135.594	1	1	1	1	1	1	1	1	1	1	1	53.4314	6291.28	1	1	1	1	1	1	1	1	65.7228	1	1	1	1	1	1	1	224.06	1
M184	1.33	403.3561	Not available	0.372975	0.432482	0.677262	1.59721	0.901065	1.35979	0.277743	0.485388	0.345437	0.254668	0.670525	1.45024	0.188418	1.32076	1.78474	2.53097	0.705057	1.25405	0.467007	0.572633	2.49315	0.87214	1.75881	1.8039	1.64528	0.497013	0.991279	1.31604	2.34479	1.03517	0.393066	0.875862	1.15114	2.91634	0.398771	0.532848	0.660738	0.384873	1.16423	1.22472	0.226807	1.4683	0.132788	0.454993	1.07986	1.09077
M185	1.33	451.1573	Not available	1.61064	7.71573	2.79131	3.63242	0.0334507	3.65402	2.64775	0.217806	0.947155	0.0286278	1.39499	1.5511	0.569918	0.512463	0.466172	0.192856	0.0628697	2.09072	1.06664	1.09249	3.63156	2.97184	2.34085	1.64181	1.18292	5.63257	0.474752	1.07752	1.02366	3.52047	1.92628	2.20776	0.976391	2.84716	2.988	3.47092	0.757033	1.96244	5.20246	0.290691	5.26173	2.48131	0.342799	0.370176	2.90978	1.9674
M186	1.33	477.3901	Not available	0.43945	0.642164	0.766788	1.7766	0.742665	0.869234	0.3826	0.690118	0.877675	0.991925	0.924791	0.958127	0.688437	1.75946	1.28528	1.5922	0.647138	1.00977	0.513979	1.05526	1.3704	0.836545	1.06847	1.28059	1.3669	0.868845	0.93663	1.95044	1.79137	1.24414	0.655272	1.42337	1.15879	2.00116	0.876514	0.930373	0.89186	0.877773	1.00976	0.947518	0.257397	1.1788	0.497428	0.686452	1.00705	1.14908
M187	1.33	575.4669	Not available	0.500282	0.519136	0.44894	0.991414	0.864726	1.0207	0.240931	0.456043	0.387743	0.463233	0.476532	1.56618	0.248136	1.33808	1.6661	2.82222	1.61601	1.33467	0.406062	0.446672	2.12855	0.950847	1.75846	1.781	1.00859	0.291883	1.02842	1.36062	1.47139	0.924956	0.330426	0.984045	0.876851	2.70444	0.325787	0.354847	0.375721	0.33517	2.69638	1.06305	0.112124	1.20335	0.110883	0.424999	1.26476	0.957807
M188	1.33	586.2196	Not available	1.01017	0.60372	1.67504	1.3986	0.192606	1.31152	0.989828	0.000913215	0.0146608	0.295729	0.440824	0.512826	1.24114	0.894002	0.175503	1.15463	2.43472	0.988414	0.863653	0.890242	1.31288	0.00147913	10.7045	1.4497	1.3709	2.43406	1626.8	1.38546	2.75603	0.801355	0.194803	0.529205	1.45102	1.07758	1.94469	0.72366	0.507227	1.01764	0.826586	0.00295826	1.82852	0.00147913	5558.21	0.040612	0.242904	0.96328
M189	1.34	116.1075	Not available	0.88869	0.711976	0.508891	0.599342	0.783153	1.211	0.93212	0.453751	0.548403	0.930967	3.02751	0.630003	0.683691	0.494481	2.07565	1.87879	0.337047	0.815871	0.30239	0.671157	1.24652	0.919587	1.30522	1.89375	0.66002	0.594067	0.798145	0.891899	0.695884	1.06729	1.09739	1.38138	1.79669	0.746738	1.12303	0.584777	1.14885	1.73015	1.02	0.760618	0.714291	1.11916	0.855284	0.680843	0.577661	1.06745
M190	1.34	134.0607	Not available	1.57207	0.725782	1.37765	0.991916	6.09747	2.7286	0.778101	1.31448	1.97762	1.2486	2.13539	3.85326	0.848881	1.14158	8.91264	7.49871	1.01399	1.08785	1.27128	2.25062	0.630565	0.900457	0.968541	4.01174	1.23424	1.02594	1.65742	0.754007	1.37306	0.848945	3.1318	0.688801	1.15933	0.968919	1.041	1.2734	1.02798	0.782382	0.794764	0.656433	3.58207	1.3984	0.791425	0.566301	0.882224	1.07677
M191	1.34	136.1125	Not available	0.755069	1.22128	1.82026	1.08498	1.26836	1.19232	1.05999	1.15416	1.10308	0.953746	0.742615	0.671787	1.07104	0.728345	0.775761	0.895324	0.903242	1.01612	1.0055	1.10121	1.18457	1.00834	1.01667	0.973909	1.17646	0.886694	0.997767	0.812181	0.863804	1.38497	1.07991	1.02897	1.14777	1.03272	1.59306	1.37082	1.2408	1.09895	0.957488	1.13468	1.12189	1.22508	1.25268	0.717632	1.00076	1.16344
M192	1.34	168.1752	Not available	0.866888	0.657471	2.16019	1.32884	1.71275	1.4982	1.54176	0.869489	0.980298	0.0938433	1.62687	0.702906	2.0533	0.801356	1.28668	1.75469	0.885745	0.624234	0.833133	1.38881	0.906915	0.842063	1.53805	1.04033	1.71076	1.01976	0.49582	2.01549	1.84156	1.80833	1.17863	1.06998	1.45693	0.593224	1.847	0.988929	1.39041	2.50532	2.06095	0.890848	1.45936	1.1024	1.83275	0.71094	0.858668	0.729305
M193	1.34	178.0865	Not available	0.644676	1.21458	0.730369	1.1238	0.559161	0.591089	1.31674	1.08152	1.01211	1.08737	0.911327	0.726821	0.487759	0.757139	0.759319	1.64604	1.14086	1.24678	1.42405	0.99985	0.610507	1.58393	1.34703	1.59069	0.668318	0.839653	0.900195	1.51167	1.06018	0.875944	0.774547	1.74389	0.481741	1.25098	0.586446	1.49139	0.774555	0.633724	0.69246	0.675257	0.865635	1.167	0.417326	1.88926	1.63369	1.08849
M194	1.34	211.1441	Not available	0.830963	2.32186	0.308443	1.06906	1.42277	0.720249	1.47501	0.682215	1.36119	0.641095	0.989423	0.476688	0.60916	1.11892	0.613386	1.62437	1.58235	1.56684	0.633574	2.48347	0.849562	0.56196	1.00379	1.16686	0.762658	1.00761	0.668245	1.50904	0.761583	1.14679	0.63372	0.738538	0.850063	2.45157	0.645515	0.723255	0.517013	0.631958	0.769643	0.766718	2.04181	1.35435	0.642965	1.51678	0.888129	1.35984
M195	1.34	218.1906	Not available	0.535534	1.37807	0.704821	1.17357	1.84139	1.31186	1.40772	1.22897	1.07445	0.99201	1.37286	0.864388	0.829322	0.617926	0.93829	0.995188	0.835758	0.945479	0.875861	1.05853	1.19732	1.31178	1.10701	1.45413	1.27863	1.16996	1.1914	1.08045	1.21551	2.13211	1.32747	1.17892	1.39979	1.46941	1.9037	1.16479	1.1925	1.9889	1.02422	1.51327	1.29923	1.76559	1.50854	0.796542	0.803229	0.984164
M196	1.34	221.0754	Not available	0.0710529	0.28564	0.00373694	0.00373694	0.309709	0.000274064	2.9137	0.00936265	0.402087	5.51652	1.34425	45.1998	0.0158174	0.102269	0.56734	0.000274064	16.4684	11.5712	7.79099	0.542885	1.83419	0.0559363	1.87523	0.00373694	0.00373694	0.00747387	0.000274064	0.00821406	89.6519	0.875657	0.000274064	0.0241112	0.0252667	0.0520644	0.074517	0.246911	0.0812431	0.00373694	1.31935	0.00373694	0.553911	0.187186	0.259007	1.19119	3.16662	0.620818
M197	1.34	221.1556	Not available	1.02544	1.17284	0.643291	1.42922	0.852036	1.06256	0.968658	1.0063	0.772246	1.01756	1.10697	0.99901	0.800068	1.65067	1.16783	1.359	0.958144	1.00441	0.754748	0.891798	1.16323	0.846581	1.18245	1.20649	1.17771	0.904862	1.26254	1.66231	1.19629	1.54353	1.03551	0.8901	1.25226	2.24222	1.23812	1.00965	1.25023	0.689116	1.00014	1.14042	0.688174	1.44292	0.679317	0.821165	0.88553	1.11895
M198	1.34	237.0691	Not available	0.00106727	3.63667	0.0126051	0.0126051	3.55351	1.90843	5.65412	0.0775688	2.88985	0.217033	0.0014982	9.56339	0.0258647	0.0126051	11.9803	2.3487	4.40933	8.08501	4.08415	0.375998	0.0126051	0.0126051	0.415813	0.0126051	3.171	0.0126051	0.00106727	0.312405	28.6908	0.0819529	1.1683	0.00710329	0.0014982	0.250237	0.306339	1.17939	0.500433	0.0126051	0.235025	0.0126051	0.0126051	9.05613	0.0126051	0.181966	21.0514	0.433205
M199	1.34	251.2006	Not available	2.28933	0.999374	0.804804	1.63496	2.06129	0.96694	0.661622	0.827109	0.69442	1.6511	2.00655	2.89458	0.653416	8.8943	1.60394	2.0897	0.696209	0.995371	0.609499	0.906881	1.36806	0.900504	1.08849	1.52723	1.34513	0.89333	2.78018	1.79934	1.6777	1.1608	6.46958	0.992474	1.20687	1.57125	0.653307	0.700475	1.05655	0.69841	0.968962	0.841498	10.3982	1.89892	0.413936	0.741773	0.788057	1.34517
M200	1.34	253.2528	Not available	0.502375	1.08878	0.570505	1.70134	1.83878	0.691983	0.347955	0.706274	0.36773	0.793203	0.313485	1.14531	0.539282	2.50572	2.94622	2.41198	0.277138	1.28309	0.491834	1.73415	1.97108	1.36902	1.35246	1.05023	1.87535	0.549604	1.47754	1.88369	2.15646	1.38621	0.611696	0.51155	1.11948	4.52516	0.462717	1.18578	0.617147	0.679252	1.04066	0.778049	0.47472	2.20921	0.0884139	0.572907	0.731684	0.917886
M201	1.34	263.2371	Not available	0.54208	1.14968	0.823059	1.07722	2.62093	0.850471	0.56955	0.857348	0.608886	0.929317	0.688806	0.96772	0.675996	1.81876	2.0406	2.07381	0.702048	0.923674	0.683652	0.895535	1.33619	1.19864	1.13986	1.39357	1.60139	1.02318	1.35005	1.46742	1.42594	1.25826	0.545153	0.818382	0.943194	2.3531	0.803529	1.0062	0.68172	0.698621	1.10746	1.00549	0.566594	2.11554	0.768307	1.27488	0.809362	1.09851
M202	1.34	277.2175	Not available	0.749638	0.939068	0.777503	1.24009	1.04929	0.842148	0.667091	1.00307	0.665283	0.6524	0.855841	1.01154	0.845087	1.1005	1.43772	1.34715	1.2325	0.985288	0.879315	0.622147	0.946192	1.00022	1.1901	1.06469	1.09723	1.23211	1.02501	1.24748	1.09688	0.956873	0.93409	0.691093	0.900603	2.95239	1.02057	0.920767	0.834419	0.619866	0.929292	1.18539	0.591725	1.0114	0.545271	0.904502	0.93284	1.05775
M203	1.34	279.2323	Not available	0.654475	0.657887	0.608511	1.088	1.04884	0.967176	0.479128	0.550902	0.558371	0.68011	0.622793	1.10155	0.530099	1.3208	1.84776	2.47828	0.954167	1.25117	0.566502	0.622555	1.65928	0.969523	1.43025	1.33113	1.3436	0.452543	1.13732	1.48223	1.29928	1.05238	0.667714	0.878439	0.864511	2.59581	0.583393	0.6952	0.615543	0.504429	0.898055	1.00602	0.317821	1.20538	0.359141	0.722757	0.999603	0.944431
M204	1.34	281.2477	Not available	0.476788	0.879407	0.647069	1.5135	1.56265	0.773916	0.442671	0.76744	0.399063	0.772323	0.636497	1.01457	0.58178	2.19086	2.42823	2.33803	0.536053	1.31018	0.53398	1.28607	1.77312	1.16202	1.36264	0.969858	1.80128	0.468189	1.52681	2.11598	1.9852	1.21941	0.600017	0.705645	1.23723	4.23331	0.478051	1.07815	0.672362	0.555226	1.16318	0.730376	0.333647	1.90481	0.313491	0.986795	0.859988	1.00601
M205	1.34	289.1112	Not available	0.679874	0.650386	2.1628	1.1684	3.90522	7.67083e-07	12.5577	241.804	0.235349	0.489754	13.4433	0.866351	1.1379	0.257131	91.124	0.0221427	6.75776	2.44318	1.73408	185.426	48.5629	0.963291	0.621149	1.51232	1.00668	19.941	0.437431	0.530816	64.419	1.08936	0.0241848	7.67083e-07	3.27744	0.000189488	1.26275	0.0669419	0.390329	0.567007	0.000424133	0.867763	5.84754	0.582265	0.497869	3.02066	0.471033	7.67083e-07
M206	1.34	293.2100	Not available	0.777062	1.08375	1.0976	2.47966	1.09233	1.04608	0.956164	1.07864	0.998203	0.653057	0.909218	0.85123	0.951771	0.634465	1.00017	1.32321	0.957834	1.0188	0.983764	1.03542	0.964727	0.997091	1.39927	0.892347	1.18905	1.93139	0.792757	1.06012	0.937263	1.14879	1.00776	0.842219	0.981971	1.21144	1.05762	1.23534	0.963481	1.0218	1.06503	1.33947	0.967098	1.04087	0.753635	0.942264	0.876922	0.941608
M207	1.34	295.2270	Not available	0.758339	0.884246	0.739788	1.94698	0.899489	1.10012	0.476148	0.691166	0.655412	0.469662	1.01982	0.940517	0.783371	0.969471	2.54973	2.36902	1.15859	1.18337	0.676911	0.713813	1.33465	0.986304	1.12702	1.32743	1.14711	0.669059	1.00564	1.37972	1.23867	1.20513	1.16882	0.783039	1.30388	2.44635	1.00732	0.828148	0.824971	0.596608	0.66761	1.38865	0.569409	0.938705	0.526154	0.6991	0.935807	0.950681
M208	1.34	299.2582	Not available	0.451942	0.997855	0.718518	1.34669	1.566	0.789346	0.444123	0.754872	0.467138	0.668879	0.68986	1.13296	0.50705	1.33449	2.07112	2.08309	0.613665	1.26432	0.715424	1.33604	1.74152	0.978456	1.28711	1.01783	1.71335	0.592124	1.23383	2.11555	2.06634	1.20139	0.606792	0.662199	1.17964	4.04807	0.518404	1.11499	0.56407	0.754855	0.999805	0.766687	0.41408	1.74911	0.394951	0.999531	0.712225	0.998052
M209	1.34	331.0931	Not available	1.85762	0.123308	1.26841	0.0195461	0.547491	2.55209	5249.14	0.542119	1.04516	79.3307	0.00451251	0.00451251	0.699363	0.321407	2.4796	5.04456	48.7719	1.55079	8.89069	0.9158	0.0190229	8.15449	2.78102	0.801295	0.169643	3.47083	0.0923713	0.892526	0.562914	1.41037	0.915777	0.309876	0.466151	19.9662	0.615255	0.0501559	0.302101	0.191234	0.00951144	0.00951144	0.367651	1.35815	0.00951144	0.335643	2.24501	0.425621
M210	1.34	343.0778	Not available	1	1	902327	1.85225e+07	1	1	1	1	1	2065.3	1	31.6311	251856	1	349.234	66.0483	1	1	1	1	1	1	1	1	1.01106e+06	1	1	530398	52.7608	1	594.531	1	1	1	1	1	13918.8	1	1	1	1	1	1	1	1	1
M211	1.34	353.2213	Not available	1.94676	1.36354	0.941382	1.32423	0.889443	0.946344	1.0632	0.73863	0.847086	0.784665	1.52858	0.513827	0.650095	0.98732	2.45878	0.710813	1.61484	0.714169	0.775822	1.18236	0.922348	1.36811	3.33598	1.18367	1.25161	1.0318	0.916223	1.7781	0.925407	1.42408	0.903504	1.0604	1.03346	1.21214	0.933852	1.13445	0.75563	0.919662	0.896523	1.24097	0.881879	1.0691	0.966016	0.668998	0.798019	0.772831
M212	1.34	362.1170	Not available	3736.59	1.55968	3.35627	0.00476798	1.7399	0.0814171	1.41227	1.03513	0.34081	6858.94	0.589246	0.640219	0.857112	1.64657	0.219738	2.75827	6393.58	0.0423162	4898.62	1.31331	0.00668521	7353.69	0.857134	0.189983	4744.98	1.5133	0.391359	0.722098	1.26334	0.733561	9.16906	0.509086	0.415344	2582.06	0.824045	0.76426	0.684497	1626.63	1.61954	1.59419	0.0073558	0.141777	0.278399	0.138634	0.855013	0.356128
M213	1.34	405.3717	Not available	0.354801	0.747972	0.312891	1.79411	1.50314	0.935477	0.148571	0.622025	0.336666	0.543896	0.887618	0.864253	0.23792	1.90055	2.6812	3.20664	0.540722	1.48189	0.370955	0.854826	1.76935	1.14101	1.39425	1.75882	2.346	0.420273	1.22525	2.69223	2.70426	1.32575	0.444039	0.505603	1.33918	3.95597	0.10216	0.497937	0.631113	0.384998	0.502496	0.700715	0.0554641	1.47794	0.178039	0.635266	1.10249	1.03072
M214	1.34	423.1760	Not available	1.01091	0.147902	0.199336	5.81354	0.990304	0.130963	0.489055	0.132377	0.127703	0.123076	1.49832	0.866043	0.464792	0.188181	0.785199	98.553	6.9042	0.683874	0.61241	2.09741	0.950653	5.75971	2.49085	0.707837	3.3181	0.679304	1.36172	2.05976	0.677601	0.53302	0.62129	1.13399	0.129	0.705586	0.13033	0.78642	0.895308	1.0097	0.530857	0.462671	0.385907	2.38455	1.83886	0.144239	0.338115	0.346022
M215	1.34	424.0388	Not available	47157.1	1	1	1	1	1	1	1	1	46558.2	1	1	1	1	1	1	9.57446e+07	64978.7	7.38491e+07	1	1	4.46325	1	1	1	1	1	1	1	1	1	1	1	5.46691e+07	1	1	1	1	1	1	1	1	1	1	1	1
M216	1.34	435.3470	Not available	0.588911	0.997058	0.686768	1.13726	0.997093	0.945746	0.581911	0.488179	0.535513	1.09811	0.738771	1.05926	0.492867	1.32003	2.92378	2.95276	0.638657	1.18351	0.781516	0.901969	1.56346	1.03451	0.942413	1.12144	1.65399	0.594935	1.11286	1.80841	1.58845	1.32087	0.627763	0.705377	1.09467	1.99444	0.585188	0.806874	0.598725	0.548823	0.898477	0.812136	0.394398	1.22744	0.423603	0.584027	1.01813	1.1646
M217	1.34	463.3426	Not available	0.624628	0.84077	0.960085	1.51406	0.845798	1.08846	0.565715	0.956134	0.760285	0.738705	0.972613	0.97672	0.614542	1.39549	1.68595	1.14969	0.933345	0.847388	0.502085	0.85804	1.38568	0.806502	1.24377	1.35475	1.11284	0.839354	1.09642	2.25671	1.87929	1.33395	0.847086	0.958098	1.1216	1.98356	0.723512	1.10883	1.181	0.745564	0.96075	1.0655	0.475833	1.03218	0.548859	0.768371	1.07534	1.26345
M218	1.34	519.4024	Not available	0.60738	0.762908	0.649893	1.76133	0.8235	1.03042	0.573563	0.935645	0.851014	0.514145	0.593317	0.534787	0.671576	1.80201	1.55761	2.27018	0.780648	0.677561	0.285629	0.881237	1.29402	0.580857	1.04149	1.4156	1.02262	0.902115	1.18607	2.19599	1.1629	1.55598	0.954033	0.93571	1.25737	1.69509	0.804838	0.994289	1.1723	0.552571	1.20474	1.00757	0.650882	0.992426	0.516471	0.564833	1.06876	1.34439
M219	1.34	577.4824	Not available	0.454879	0.650581	0.431852	1.31752	1.44775	0.884855	0.253502	0.482218	0.317511	0.634544	0.687016	1.1573	0.280268	1.57069	2.93266	3.47817	0.650237	1.40987	0.431282	0.772229	2.02552	0.983713	1.25306	1.55369	2.05498	0.33991	1.20947	1.82541	1.93952	1.19922	0.384368	0.681351	1.12143	3.24706	0.170806	0.602571	0.433671	0.371418	1.01629	0.773091	0.0748101	1.55922	0.121441	0.684511	1.10211	1.05737
M220	1.36	108.0815	Not available	0.880058	1.19721	1.13098	1.09829	1.0544	1.06853	0.991941	1.06808	1.15049	1.15149	0.950913	0.96544	1.01888	1.20409	0.997772	0.964056	0.927614	1.06016	0.955002	1.15596	1.07108	0.866331	0.983533	0.890317	0.949715	1.3051	1.03706	0.980199	0.902931	1.04575	0.96329	0.920553	0.933232	1.07469	1.16882	1.07906	1.1133	0.963236	0.952112	0.962671	1.07877	1.00187	1.11289	1.32702	1.08044	1.11069
M221	1.36	116.1439	Not available	1.13733	1.38821	1.06283	0.99415	1.63316	1.36088	1.16394	1.20743	1.14267	0.470879	1.0329	1.08685	1.90347	0.106869	2.23398	2.68753	0.671182	0.947148	0.791296	0.819299	1.17113	1.0964	0.776967	1.34088	1.46261	0.317935	0.870988	1.24948	0.983012	1.86118	0.963952	0.946186	1.20815	1.09964	1.66404	1.04744	1.40111	1.58496	0.825424	1.88145	1.35213	1.45032	1.78062	0.216105	0.549567	0.542624
M222	1.36	122.0970	Not available	0.820814	1.26758	1.17584	0.986984	1.13014	1.08176	0.953656	1.02986	1.11607	1.17339	0.763292	0.787028	1.20755	1.16727	1.07337	0.962509	0.731978	1.02632	0.951404	1.01075	1.13099	0.83468	0.955417	0.867565	0.887298	1.45831	1.20248	0.895353	0.969602	1.17095	0.950464	0.941121	0.859044	1.26348	1.49322	1.18743	1.51385	0.984373	0.900169	0.9773	1.14686	1.00924	1.11241	1.26734	1.05699	1.05296
M223	1.36	401.1529	Not available	2.12987	0.215177	0.318677	3.5809	1.3898	0.0558203	1.39681	0.0705332	0.0982652	0.0916646	3.1712	0.437047	0.0016061	0.0662747	1.88044	0.0201691	9.07642	1.2136	0.976851	1.93395	0.965019	4.65783	1.36969	0.461992	2.281	0.352953	1.02165	2.71068	0.982409	0.767616	0.97835	1.37727	0.135366	1.78237	0.100874	0.872404	0.0103384	1.05536	0.551811	0.317249	1.53926	1.29123	0.0266875	0.132416	0.163864	0.102951
M224	1.36	416.2850	Not available	0.824652	1.01281	0.998989	1.28774	0.92614	1.37977	0.814761	0.87157	0.894485	0.187552	0.443814	0.339393	0.783391	0.996694	1.15538	0.979603	0.364929	0.556253	0.505595	1.21938	1.1824	1.00101	1.13348	1.2636	1.66684	1.51366	0.997691	5.61097	0.493001	2.20614	1.12682	0.983292	1.22896	1.23805	1.08478	1.60409	1.1531	0.886408	0.90251	1.25025	1.44317	1.15811	1.25078	0.803069	0.905863	1.10723
M225	1.37	264.1967	Not available	0.821008	1.07456	1.3724	1.29721	220.496	0.930906	1.2534	0.923822	0.771986	0.842677	0.83175	1.03221	1.3087	0.989818	1.59137	1.02464	0.74509	0.78588	1.12513	1.42789	1.29213	55.4517	1.11607	82.0313	9.3213	0.556014	1.13969	0.935849	1.30497	1.56126	1.03255	0.914954	0.884523	1.23943	1.16388	1.26142	1.08229	1.26487	1.07008	1.24219	1.13443	145.118	0.88737	0.529985	1.14199	1.16749
M226	1.37	309.0890	Not available	19.8069	1	1	1	1	0.00664871	55.0816	1448.24	0.00664871	19.3539	1	2	0.00664871	436.941	7.83431	10.8558	79587.2	71816.2	1	1	508.707	1	2	42.5533	1	1	0.00664871	1	667587	16.4043	12.0972	15.9982	1	1	474927	1.4982e+06	1	1	1	1	1	1	1	1	1.0712	0.00664871
M227	1.37	367.1899	Not available	1.47716	0.088876	0.0574292	3.47469	1.39648	0.147988	1.07808	0.127939	0.168198	0.311295	3.11742	0.452568	0.263118	0.15831	2.15317	0.464138	7.78236	1.05437	0.801237	1.85339	1.05262	4.05427	1.51133	0.822969	2.53512	0.398368	1.11566	2.96317	1.04371	0.989833	0.892794	1.41813	0.216318	1.31582	0.170625	1.11728	0.312279	1.12969	0.422084	0.365371	0.560898	1.60001	0.089247	0.0813095	0.387747	0.275095
M228	1.38	114.0920	Not available	0.393552	1.49956	0.408131	1.29725	1.22539	0.788803	0.951417	0.794772	0.651868	1.0911	0.768359	0.938831	0.530359	0.69263	0.529085	0.294122	0.95707	0.948933	0.81518	1.15746	0.570041	1.13599	1.1668	0.97853	1.08275	0.924475	1.7035	0.748322	0.945283	1.22636	0.99417	0.780931	1.09431	1.24932	0.652956	1.41043	1.34912	0.790947	1.00805	1.23959	1.22287	1.20718	1.12454	0.830529	0.770287	1.14658
M229	1.39	156.1026	Not available	0.829283	0.990494	1.06625	2.38409	0.831919	11.9297	2.48194	0.951836	0.89877	0.74747	1.03333	1.13767	1.00309	0.621338	1.51531	0.947814	0.731072	0.983621	7.67471	13.0286	2.98646	0.797767	1.98232	0.918486	0.905991	6.0166	0.988721	1.38715	3.4607	1.0284	0.77578	2.06332	0.888113	1.09327	0.687883	9.11407	0.778602	0.853904	2.18091	0.956525	1.00951	1.128	0.769016	4.17501	8.0103	0.885672
M230	1.39	252.0306	Not available	1	1	1	1	1	21655.2	429024	122732	1	1	427.538	1	127478	17000.5	251788	29.6789	1	1	1	1	1	1	2.60281e+06	1	1	1	1	1	1	1	220605	1	1	1	1	127771	3.55056e+06	1	1	1	1	877.167	75763	1	453906	1
M231	1.39	370.0847	Not available	0.766969	4.6842e-06	4.6842e-06	0.345583	63.9721	2055.4	37671.6	10813.4	0.000166371	0.000166371	0.604538	2.18604	10784.8	45.9306	53311.9	1.23303	2.714	0.0147368	2.64418	0.213339	1.89296	0.99568	7334.44	1.42876	4.6842e-06	0.139539	0.000166371	3.46537	1.79614	353.812	36070.9	2.81008	7.20975	1.67387	0.863533	2198.34	182784	0.832563	2.30485	0.333325	0.906126	4.39359	226.758	0.627926	40750.8	14329.7
M232	1.42	293.1162	Not available	0.760739	1.55313	1.2696	0.986312	1.25818	0.969146	1.29892	1.2633	1.3088	1.77011	43.4291	0.582333	0.893996	1.20724	1.05158	0.657452	0.667646	1.05578	1.01171	1.0077	0.977086	0.992321	0.987955	1.00768	0.977745	1.20073	1.16737	0.438972	0.695396	1.06579	0.953081	0.978998	0.810071	1.1586	1.22017	1.05129	1.09211	0.974412	1.54257	1.20386	0.98526	1.13065	1.46743	1.28547	1.08926	1.24997
M233	1.48	409.1651	Not available	2.46548	0.0116077	0.0437976	10.0475	4.13133	0.0679802	1.03811	0.46291	0.0716859	0.054851	1.48056	0.317738	0.216168	0.201275	5.0484	0.323203	22.7158	0.682377	0.907135	3.80153	1.0495	4.63658	2.26329	0.741065	1.19841	0.330231	0.654419	5.11735	1.87654	0.705912	1.06603	1.53523	0.364896	0.710364	0.0652399	1.11295	0.0994802	2.93901	0.359062	0.48078	1.38359	2.77841	0.0825728	0.0631204	0.507341	0.28143
M234	1.50	244.1912	Not available	0.649095	2.06461	1.06625	0.754298	1.15936	1.71693	0.915681	1.32555	1.22893	0.802345	0.77293	1.27827	0.815431	1.19279	1.5647	1.47234	0.809172	0.653111	1.55616	1.37062	1.5444	1.0454	1.10533	0.908634	1.593	0.376129	0.679006	1.36784	1.46291	1.39899	1.25083	0.80032	1.22822	0.980825	1.24082	1.84226	0.890377	1.59933	0.902485	1.82558	1.45595	1.01507	0.922095	0.638578	0.833335	0.984594
M235	1.53	216.0660	Not available	0.893222	1.31602	4.68419	0.0505874	0.447804	0.515054	1.58791	3.87314	0.099633	2.67315	2.97676	0.54893	0.343633	0.0178727	2.42959	3.31241	0.365358	0.375836	1.13192	1.55883	0.592282	1.21318	0.657488	3.00332	1.78243	0.636402	0.0963147	1.16135	1.1533	0.265383	0.978198	0.227049	1.32458	2.64462	0.588372	1.94203	0.573138	1.53318	0.118687	2.89635	0.192808	0.00195844	5.92165	0.197143	0.474402	0.432944
M236	1.56	343.1905	7-(4-Hydroxy-3-methoxyphenyl)-5-methoxy-1-phenyl-3-heptanone	0.616831	1.04142	2.846	0.308012	5.94031	1.4249	1.063	0.700236	1.00131	1.87047	4.82465	0.855812	0.351873	4.68886	0.960238	3.35235	0.973914	3.31799	0.891212	8.13791	1.46127	0.876854	0.483939	0.472499	0.595587	0.511935	0.653676	1.91305	24.0068	1.36483	1.09396	1.90091	0.527099	1.24725	1.01087	1.27231	0.0403504	1.22999	0.308195	0.751658	3.83822	0.934639	1.16621	0.176182	0.53269	0.49876
M237	1.57	94.0658m	Not available	0.734693	1.70648	0.506012	0.496631	2.42703	0.88051	6.33305	2.37824	0.913176	0.753055	1.01382	0.763901	1.40169	0.965044	0.825166	0.870937	0.718557	3.61442	0.634219	0.842389	0.633495	0.376115	0.685432	1.11216	0.446541	1.23357	0.928824	0.757653	0.686728	0.77826	0.774657	0.702674	0.657356	7.70529	0.716329	0.724432	0.734233	0.380845	1.11937	0.493373	8.76174	2.10109	0.494557	2.88376	0.926407	1.12808
M238	1.58	235.1807	Not available	3.78075	1.12747	1.02889	0.865302	2.07	1.06233	0.861738	1.08091	1.00061	101.443	1.00965	449.005	0.957584	3.7833	2.56789	0.800817	0.653543	0.912426	1.46468	1.01681	0.95961	0.925812	1.01665	1.04297	1.02672	1.65409	7.00058	1.21086	46.5704	0.975119	51.2317	0.960727	2.91445	0.854671	1.23257	1.26958	1.08464	0.910159	0.744543	1.1072	84.5186	1.33305	1.01355	0.968473	0.89957	1.08657
M239	1.59	243.0278	Not available	0.3359	13.0041	12.4511	3.03422	7.39021	3.21556	0.245843	3.03278	1.25047	3.48311	1.30829	3.9705	0.297974	10.3722	2.072	1.94496	0.656014	4.64936	0.356675	17.4864	0.27354	5.9178	0.585098	0.359332	1.9952	4.67768	1.33034	10.773	9.72629	3.09478	1.40313	0.629764	1.36031	0.168299	0.0285654	11.7306	9.39466	0.16793	1.53436	0.226438	7.06793	7.55863	0.0381821	12.8013	3.0662	0.286607
M240	1.60	300.1019	Imipenem	1.90595	0.0159271	4.67698	0.447894	0.664187	6.49133	0.690528	2.18939	0.931566	0.723983	0.786436	0.976662	1.9616	0.779019	754.871	1108.77	0.688292	1.49587	0.54303	9.4402	0.868936	0.967335	0.547921	0.460497	1.21555	3.71264	0.442735	1.96139	2.99516	1.29967	0.803935	0.520648	1.13266	0.525814	0.469825	2.30226	1.1703	0.0573429	0.000388916	0.614292	2.96326	0.149115	0.866642	1.45451	1.23351	1.1801
M241	1.61	589.3023	Not available	0.829438	0.416295	0.341354	1.0648	4.51915	0.0253874	25.7841	3.40274	0.0656808	0.00195399	42.0929	0.000110607	0.00195399	19.245	49.3473	6.75401	8.41015	107.583	0.19699	105.817	0.359637	0.225303	8.10222	1.62612	20.3072	11.2689	0.191336	52.1782	0.887511	2.7295	23.5253	1.34127	56.9761	1.22773	32.1493	0.231832	0.106571	1.70448	55.3981	0.373671	0.126768	0.339385	0.0435852	0.000755096	8.03771	4.98326
M242	1.61	593.3330	Not available	3.13523	0.00661987	0.637358	0.808635	0.692649	3.61633e-05	5.96663	1.59542	1.15805	5.45821	0.0675797	1.68013	7.23266e-05	27.0674	0.470227	18.3079	5.673	4.95515	3.56475	55.3809	1.40506	0.998282	2.8596	0.228825	4.19668	8.56922	0.772632	10.065	12.5835	2.42257	1.92493	11.846	0.284251	12.4376	3.90458	8.10996	0.000477142	1.02167	0.567567	0.637138	0.036677	3.65974	0.460909	0.0642407	0.159102	3.61633e-05
M243	1.63	591.3179	Not available	1.02714	0.00639842	0.106577	0.0438863	0.988152	0.00493732	7.5327	1.05635	0.283543	1.71155	5.24938	1.09759	0.00525207	26.6978	0.667469	6.04546	6.43473	22.7867	1.39569	27.1818	0.458915	0.192454	1.34232	0.0614681	4.47365	4.46443	0.251176	13.1808	4.42576	2.10009	6.09299	4.84876	10.109	2.42996	7.63647	1.38339	0.000345692	1.95181	7.68019	0.289155	0.00639842	0.695736	0.294146	0.0470207	3.13248	0.528085
M244	1.69	195.1224	Not available	0.63296	1.15992	0.672628	0.873689	1.35388	8.21315	1.00643	1.07539	1.60201	0.974612	1.11878	0.818417	1.10411	1.74357	1.71283	1.79081	1.15156	0.931795	0.791389	0.656329	0.517737	0.672459	0.730163	1.53656	2.65458	1.11403	0.684242	1.20085	1.19615	6.61247	1.07414	0.659612	1.11553	1.15211	1.99919	0.926965	0.699954	1.39578	0.383208	2.41867	0.944811	2.30299	2.63684	0.943186	0.564902	0.887076
M245	1.72	439.1646	Not available	250.508	0.284883	0.284883	14.342	0.284883	1	5.92652	21.7986	1	1	0.000847188	6.10078	1	1.92535	1	42754.8	4.29423	1.44669	2.72613	0.284883	0.284883	0.284883	3.70962	8.15997	0.284883	0.284883	74.1063	0.000847188	0.000847188	1	51.1473	9.35256	3.6382	1.67935	0.470881	0.000847188	0.899525	0.284883	24.8491	0.284883	1.76067	0.284883	11.7135	0.284883	1	1
M246	1.79	344.2282	Not available	0.679079	1.55044	1.14482	0.750277	3.28071	12.5374	1.1421	2.244	4.94196	24.5135	0.989877	1.07569	1.54901	1.26136	0.652487	0.945719	0.960202	0.830891	0.69936	0.795886	0.808593	0.810453	0.728801	2.37357	0.757265	1.18573	0.562316	1.00031	0.937474	1.84985	1.25568	0.693573	1.06791	0.670467	0.633168	0.776613	0.80942	1.51561	0.536387	1.03548	1.22226	1.01846	1.33753	0.888007	0.899516	1.01329
M247	1.91	307.1323	Not available	0.851911	1.31186	0.647341	1.11218	0.914889	1.0642	0.475126	0.649266	0.943026	0.559493	0.531652	1.05349	1.02436	0.943273	1.27819	0.531894	0.508535	0.735678	1.54875	0.556428	1.28567	1.23689	0.970607	1.39638	0.980286	0.554677	1.50037	0.693026	0.531348	0.872322	1.20276	1.33302	0.970526	1.14267	0.985901	0.49425	0.666018	0.933213	1.00858	1.00301	0.391159	0.407691	0.665323	0.785368	1.38563	0.995599
M248	1.91	328.2475	Not available	1.32022	1.80066	1.12118	0.683712	0.92733	1.72491	4.67085	1.0464	1.50026	8.10184	1.79578	1.75018	1.89548	0.736867	0.767642	1.01003	2.79491	1.31524	1.04254	1.68802	0.727929	2.17525	0.642262	0.970362	1.19358	1.29544	0.933231	1.51752	1.57453	1.3065	0.912399	1.22496	0.943805	1.61401	1.10589	0.865184	2.31557	0.501669	1.03357	0.713359	1.16321	0.823903	0.618742	0.662962	0.961926	0.387587
M249	1.92	288.2166	Not available	1.24095	1.75236	0.971985	0.635289	1.64501	1.84011	2.0019	5.07167	0.783468	3.22082	1.73204	0.973314	1.38115	0.597644	1.26038	1.63431	1.81918	1.26389	0.775098	1.26534	0.458932	2.92425	0.451526	0.682042	1.68708	1.18857	1.5566	2.94665	8.61891	1.55528	1.74547	1.36739	0.660941	0.861327	0.604674	3.81349	4.78848	0.175633	15.544	0.601424	2.19301	1.59119	0.49675	1.95252	1.35888	0.891017
M250	1.92	308.1763	Not available	1.38228	0.368546	1.18095	1.61177	0.592072	0.265615	1.10978	79.7074	0.358457	0.490712	1.37337	1.15412	0.284316	0.63966	0.432218	0.858576	1.20639	1.01336	1.13864	1.04604	10.577	2.99965	2.50384	1.32748	1.21	1.5171	0.445759	1.09386	0.998162	0.526413	0.738697	1.40004	0.732573	1.54062	0.755167	0.824646	1.13395	0.600013	1.47959	0.584389	0.529746	1.24546	7.17619	0.660024	1.32459	0.352655
M251	1.93	310.2016	Not available	0.522133	1.22177	1.26346	1.29299	1.35761	1.26186	1.90564	2.57707	0.9653	3.21332	1.2559	1.38889	1.0727	1.20668	2.0569	1.75038	2.24727	1.29054	1.28128	1.43371	1.89468	1.30134	0.691839	1.24449	0.9685	0.854897	1.85108	1.2608	1.31207	0.975298	0.956163	1.18453	0.528291	2.13683	0.405979	0.997404	1.09189	0.442957	0.936919	0.621932	0.859073	0.938605	0.499363	0.931704	1.52317	0.750327
M252	1.93	823.4110	Not available	1	1	1	1	1	1	1	1	1	1	1	1	1	1	1	1	1	1	1	1	1	1	1	1	1	1	1	1	1	1	1	1	1	1	1	1	1	1	1	1	1	1	1	1	1	1
M253	1.95	233.1906	Not available	0.521174	1.06652	1.59625	1.01754	1.65122	1.00597	0.962156	1.18125	0.994026	0.945922	1.04136	0.856184	0.64987	0.224378	0.73508	0.841469	1.00997	0.980029	0.990121	1.06293	1.46747	1.33913	0.535316	1.2493	1.61979	1.07256	1.02628	0.940498	0.909676	1.5532	0.903427	0.82727	1.55018	1.14007	1.24281	1.20304	0.792496	1.8821	1.12946	0.764536	1.40499	1.51097	1.43852	0.323908	0.503828	0.818494
M254	1.95	246.1705	Not available	1.73291	1.11421	0.733121	0.531416	2.51444	0.736436	2.41881	1.08868	0.744945	23.6269	1.20152	2.56967	1.22064	1.15421	1.02399	1.14572	0.888557	0.678836	0.651409	1.23156	1.95389	2.36974	1.68974	1.85789	1.22973	0.771395	0.577546	1.01262	3.25902	1.32297	1.82493	1.07688	1.22063	1.37216	1.03082	0.987381	1.11476	0.788874	7.12141	0.862603	0.801523	1.21919	0.380655	1.52175	0.647584	0.618395
M255	1.95	260.1864	Hexanoylcarnitine	0.836208	1.96325	1.36868	1.77676	1.50568	1.93273	1.82413	4.27193	1.18712	4.22205	1.53472	1.0887	1.09116	0.777823	1.53212	1.55388	1.21741	1.34942	0.760736	2.43848	0.734805	1.6146	0.763261	0.889355	1.39152	1.35128	1.13333	2.72289	4.80366	1.5922	1.50455	1.09241	0.834034	0.71492	0.677185	1.81197	3.89487	0.498454	9.36595	0.758537	1.52444	1.45456	1.07059	1.23927	0.904936	0.998682
M256	1.95	280.1549	Not available	3.6251	0.403654	0.980139	5.34559	0.761107	0.448756	1.24781	2.07421	0.564085	2.59685	1.5905	1.21287	0.580573	1.57965	3.23302	1.66624	1.51195	0.955956	0.891907	4.73636	0.525934	0.848501	1.32818	1.00387	0.801393	0.904078	0.316734	1.61678	0.811583	1.05147	3.00154	0.997784	1.50395	1.8163	3.13096	0.565437	0.232168	0.68428	2.65682	0.633822	0.430604	2.17673	2.05978	0.731606	1.10776	1.20406
M257	1.95	284.1853	Not available	0.50641	1.60386	1.50436	0.768003	1.66198	2.01195	1.05003	0.946009	0.905611	2.22479	1.42719	1.63615	0.871298	0.773958	1.67202	1.26823	2.20902	1.47473	1.2196	1.95205	1.29895	1.34721	0.420447	1.37429	0.742209	0.505422	1.29325	1.28869	0.931461	1.61381	1.09101	1.08081	0.573035	1.37046	0.733412	0.93242	1.17201	0.833885	1.04522	1.01318	0.949425	1.0464	0.809541	0.579099	0.840555	0.713719
M258	1.96	232.1551	Not available	1.29587	0.725838	0.814436	0.734761	0.827337	1.40376	1.29336	1.30105	0.895945	3.05512	2.12406	1.12727	1.03532	0.841534	1.68518	0.90519	0.917147	0.875505	0.560353	1.56422	0.745713	0.930074	1.09742	1.13635	0.896139	0.901385	0.570254	1.20503	1.47731	1.63577	2.83714	1.12356	1.44027	0.664578	0.966571	1.06498	1.5314	2.16752	2.77219	0.732956	0.662804	0.904362	0.564565	1.32822	0.689146	0.771818
M259	1.97	218.1394	Not available	1.93216	0.792527	1.05373	0.652066	0.687209	1.08366	1.72211	0.849953	1.33484	3.07316	1.54863	1.09366	2.28404	0.943096	2.53924	1.27379	0.810279	0.997538	0.815014	1.37457	0.796801	0.786019	1.21172	1.12034	0.771916	1.71678	0.612786	1.53736	2.05408	1.19829	1.78571	1.0472	1.59161	1.35108	1.10536	0.456481	1.19036	1.31344	2.62193	1.44951	0.536718	0.81024	0.775237	0.940365	0.680637	0.78781
M260	1.97	360.2739	Not available	1.41965	3.01302	1.65165	1.60407	1.91372	2.4686	2.73395	2.11737	1.31573	3.54003	1.91945	0.844512	1.41673	0.786425	1.39364	1.6101	2.12768	1.37228	1.0757	2.36428	1.162	5.09308	0.569272	1.08015	2.91265	1.07026	0.999055	2.02777	1.43617	1.74632	1.47148	1.42129	0.694934	1.16716	0.653069	1.17181	3.0502	0.640204	2.1514	0.688859	2.30673	1.17571	0.77666	1.48591	1.72475	0.58914
M261	1.97	531.2726	Not available	4.01668	0.091139	0.152963	0.0169853	0.157774	0.472045	0.532315	3.24429	0.441573	0.150866	0.212354	1.05362	0.0167319	1.51728	0.732971	3.34474	0.475899	10.1752	0.437079	0.432898	5.00726	1.52045	62.672	0.0339705	0.505815	30.2234	0.488026	0.997462	0.304198	2.83583	2.58935	0.612988	0.349035	25.1649	1.27891	0.352813	0.0834177	0.126044	10.1359	0.0169853	0.807157	1.5829	0.414694	0.0169853	2.01452	0.306952
M262	1.98	821.3970	Not available	1	1	1	1	1	1	1	1	1	1	1	1	1	1	1	1	1	1	1	1	1	1	1	1	1	1	1	1	1	1	1	1	1	1	1	1	1	1	1	1	1	1	1	1	1	1
M263	2.00	357.2787	Not available	2.68326	0.7495	0.463184	0.423522	1.40877	0.264087	1.27575	1.00527	0.465963	0.652564	0.705438	1.34525	0.450502	1.95944	1.1844	1.40194	1.6889	5.01016	1.48564	0.383305	0.832353	2.64685	6.66126	0.209839	0.559715	0.601884	0.574064	1.59855	0.611859	1.01191	3.03997	0.994729	0.988696	7.64681	0.952657	0.361671	0.766686	0.36206	2.77194	0.391438	1.06307	0.551761	0.276943	0.670882	1.50294	0.719749
M264	2.00	591.3181	Not available	0.156569	0.115487	0.115487	0.309395	0.115487	0.284209	8.45048	0.042002	0.231656	4.64436	2.36931	0.15284	0.459892	173.997	0.358033	6.80701	3.13031	15.8888	0.64899	78.7523	1.36941	0.75517	5.82734	0.115487	2.85013	2.12025	0.00639681	8.99113	3.51847	1.02175	4.56217	3.09401	6.94088	2.35452	7.4068	0.20997	16.883	3.07141	41.2064	0.115487	0.115487	0.115487	0.817273	0.115487	1.67077	0.324097
M265	2.01	160.1337	Not available	1.59445	1.01218	0.653121	0.543901	0.652045	0.638612	1.8274	2.86776	1.56978	1.08528	1.25282	0.260374	1.48019	0.711476	0.70991	0.761789	0.756826	0.595248	0.951922	0.709609	0.923134	0.989379	1.25358	1.40062	1.19341	0.963293	1.07028	1.13131	0.619233	1.69117	0.617919	1.41859	1.19825	1.05652	0.580114	0.751954	0.0827002	1.54668	0.503365	0.570617	0.360743	0.495364	0.505541	1.19034	0.802446	0.861608
M266	2.02	332.2438	Not available	1.8951	2.38905	1.52987	0.734984	1.51301	2.11988	1.76066	1.57968	1.05423	4.25314	2.11546	0.87324	1.57067	0.843323	1.36446	1.50709	2.18728	1.1526	0.968419	1.37474	0.702394	4.19213	0.71114	0.753553	2.27168	1.12515	1.31226	1.71415	1.54905	1.35513	1.56064	1.56105	0.831745	1.25364	0.574187	1.0304	2.27631	0.444325	2.18498	0.566867	2.01219	0.7872	0.473624	1.84229	1.74473	0.647336
M267	2.04	251.1285	Not available	0.846497	1.33962	0.735273	0.872266	0.503524	1.2901	1.97024	0.716519	1.14272	3.05923	1.09533	3.04766	0.667631	1.0886	0.770705	0.789712	1.1996	0.992733	1.11837	0.845642	1.63281	1.19408	1.67071	0.964554	1.03341	0.756905	1.14529	0.800133	1.69057	0.647616	0.710822	0.865952	0.817474	0.863449	0.975012	1.00727	1.49677	1.00826	0.913393	1.05491	1.33179	1.02473	0.634655	0.723142	0.832899	0.93259
M268	2.04	437.1491	Not available	0.620797	0.657824	1.70642	1.00404	0.219097	0.664715	7.95865	0.709714	1.38758	2.00741	1.3551	1.0289	0.381265	0.759089	2.84818	27.5553	0.903019	22.8824	0.520904	0.606712	25.8948	0.509037	1.24216	0.811191	0.632845	6.90109	0.648234	0.41375	0.868732	0.559477	0.748464	0.950375	0.86982	0.913781	0.866133	0.692581	0.6743	0.676051	0.995959	0.667047	0.787448	0.993097	0.864738	0.581355	0.653369	0.729325
M269	2.06	172.1337	Not available	0.347954	1.0161	1.05978	0.92745	0.926277	1.49038	1.19929	1.47135	0.80627	2.01551	0.576789	0.486839	0.941332	2.19683	1.80738	0.286971	0.558435	0.978641	0.80691	2.89481	0.828934	1.19685	1.03899	0.768074	1.24341	0.98658	0.82828	0.867796	0.662901	1.49663	0.755395	0.798758	1.36203	1.47092	0.910112	1.1937	0.964289	1.30534	0.958006	1.06294	0.678632	1.3571	1.01778	0.759414	0.685431	1.61604
M270	2.06	344.2288	Not available	0.80217	1.55899	1.18963	0.985941	2.06136	7.35066	1.56868	1.61576	2.58722	17.6136	1.00998	1.0587	1.51015	0.754079	0.600768	0.902362	2.42235	0.928403	0.943488	1.16392	1.26485	1.39824	0.787443	1.50023	1.08436	0.876973	0.657688	0.951162	0.620449	1.37163	0.943118	0.955394	0.80817	1.23793	0.767214	0.73237	0.741718	1.22479	1.051	1.10086	1.07853	1.26227	1.01983	0.598876	0.861903	0.922181
M271	2.06	403.1907	Clocinizine	0.564107	0.60063	0.514826	0.531539	0.237252	0.219383	1.6844	0.315133	0.19279	0.157631	1.04418	0.851234	0.101151	0.35015	0.343799	0.576477	0.766414	1.02854	1.56704	0.248697	0.942846	0.750082	1.66699	1.48674	0.350004	0.119631	0.373884	0.368528	0.498964	0.969676	0.818943	0.651332	0.971462	1.2103	0.769648	0.653143	0.243919	0.720229	1.20079	0.614301	2.18554	1.09246	0.34087	0.166641	0.525746	1.12263
M272	2.06	507.1645	Not available	0.956973	2.33939	1.45693	0.578453	4.10386	2.6404	1.0919	3.27577	2.97	1.91645	1.01585	0.898342	2.27935	0.682011	2.5398	1.63655	0.869931	1.47501	0.342043	7.32296	0.303477	3.47821	0.572486	0.720903	2.5979	1.72522	0.497645	4.12246	2.31284	2.36793	2.67601	1.08707	0.428464	0.792878	0.339201	0.339055	8.2783	0.98887	0.787852	0.233644	1.01113	0.496894	0.51601	2.38899	1.1515	0.910032
M273	2.06	589.3024	Not available	0.475044	0.000343005	1.01021	0.0619601	0.211553	0.648166	3.40187	0.0958832	0.120127	0.0192888	2.84598	0.0519963	2.3791	8.15431	6.62145	2.33082	2.2304	27.4922	0.234919	12.9913	1.70203	0.933696	6.03464	0.000343005	3.37483	0.000343005	0.26033	12.3596	0.521789	1.5098	1.22844	1.06281	10.1309	1.16581	22.9499	0.0003857	0.30167	13.9239	24.7804	0.775739	0.140713	0.000847465	0.303222	0.000343005	0.414315	2.03252
M274	2.07	304.2124	Not available	1.85062	1.62702	1.93292	0.99781	1.567	1.88352	1.25104	1.34121	1.00367	2.31456	1.81794	0.738044	1.51075	0.693325	1.53252	1.45104	2.03174	0.966996	1.01373	1.60708	0.707103	5.09052	0.834442	0.750132	2.27462	1.26698	1.21499	1.44851	1.3538	1.4494	1.29074	1.33358	0.92495	1.4562	0.548935	0.949231	1.78372	0.370155	1.60278	0.571846	1.93757	0.857198	0.416969	1.96188	2.02354	0.592841
M275	2.07	370.0833	Not available	0.730793	0.628199	0.874619	0.972098	0.332151	22.5918	430.723	101.151	0.907856	1.23433	3.34965	3.11743	87.4718	4.87623	226.822	1.303	7.5575	0.827926	0.999357	0.40151	0.628194	3.03133	587.717	1.2468	0.673584	0.95582	0.000409971	0.406906	0.367653	1.56737	170.922	0.138045	0.404536	1.55455	0.948272	6.59463	67.9705	0.10048	1.82453	1.00435	0.660799	1.7537	17.1651	1.70264	468.576	0.00332279
M276	2.07	407.2381	Not available	1.03721	1.45419	0.93296	0.557608	2.74244	3.23547	1.03909	3.43602	2.50394	2.14387	0.914277	0.810271	4.56857	0.742357	4.15772	1.64373	0.70014	0.978561	0.597204	6.31253	0.342675	2.73509	0.610958	1.09358	2.65926	1.33896	0.532029	5.0119	2.60612	1.78317	2.9823	1.16425	0.799728	0.851441	0.488938	0.747563	3.94006	0.73085	0.589757	0.61655	0.900567	0.66339	0.627747	2.09439	0.942813	0.947872
M277	2.07	409.1861	Not available	0.927414	1.27189	2.76658	1.75594	2.74235	2.63928	0.934375	1.14566	1.9166	8.66509	0.654068	2.9257	4.00868	0.943558	1.29302	1.07112	1.38722	0.992578	0.960649	1.32734	1.10444	0.860017	1.19247	2.16734	1.25222	1.06825	1.51028	1.46475	0.688228	0.791822	0.945576	0.818069	0.656895	0.911137	0.499153	0.698464	0.518046	0.964116	0.580283	0.822163	0.672978	1.41228	1.5418	0.431581	0.934838	0.960404
M278	2.07	85.0292m	Not available	1.05493	1.32254	1.05729	0.604747	1.62	1.96344	0.836049	2.03734	1.69229	1.87704	1.01781	0.832307	1.87373	0.762592	1.68654	1.39835	0.693009	1.17737	0.600101	2.40175	0.53259	1.36466	0.667307	0.660231	1.26983	1.21761	0.829079	2.35171	1.87939	1.53719	1.87644	0.943728	0.931156	0.745917	0.580351	0.90813	2.68797	0.887831	0.851874	0.696863	1.02598	0.670777	0.702205	1.35771	0.948107	0.887219
M279	2.08	156.1387	Not available	1.12587	0.938404	2.20032	0.906083	1.07468	0.841278	0.710985	0.926455	1.22043	0.682862	0.68607	0.792443	1.32018	0.672401	1.00119	1.14152	0.847227	1.11554	1.02393	0.88813	1.56053	0.862524	1.11297	1.06193	1.00454	1.28486	1.03747	0.728462	0.698972	0.998813	0.810702	0.730142	1.09021	0.878964	1.02024	1.16162	0.764848	1.00794	1.04995	1.25068	1.11391	1.26812	1.35425	0.864384	0.787371	0.902169
M280	2.08	204.1237	Not available	1.0399	1.36778	1.15724	0.697654	1.67242	1.85064	0.790616	2.04205	1.64482	1.70071	0.959801	0.865971	1.62112	0.830689	1.3248	1.35593	0.733895	1.18953	0.634828	2.55225	0.540841	1.45498	0.665484	0.659511	1.27116	1.30877	0.893292	2.34595	1.86985	1.50718	1.75271	0.957474	0.959519	0.772149	0.564945	0.95937	2.78108	0.819403	0.730457	0.728617	1.0994	0.697916	0.707592	1.46224	0.984677	0.947677
M281	2.08	319.1658	Not available	0.751726	0.570381	0.601278	1.40648	1.16681	0.565087	2.69994	1.56681	1.73391	1.63523	0.53947	0.640889	0.701847	0.531589	1.33409	0.721487	0.856729	0.736347	0.534375	0.832578	1.58675	0.686268	1.30345	0.908503	0.754147	1.73878	0.387298	0.737936	0.853153	4.12475	1.09237	1.05824	5.87558	1.38462	0.456522	0.643328	1.71298	3.48704	1.14359	0.519553	0.477018	0.719659	1.4299	1.94368	0.405719	2.13488
M282	2.09	223.0970	Not available	1.12702	1.26685	0.395373	0.611814	0.761942	0.951964	2.21407	0.553003	0.633767	3.71203	0.990633	0.877729	1.5034	1.47772	0.394228	0.432646	0.700452	1.91698	0.785211	0.766205	1.85449	1.27343	1.85168	1.0625	1.20664	0.626786	1.44628	0.683137	0.392984	0.892378	0.700943	0.843439	0.870531	0.830899	0.950706	1.03501	0.509369	1.59805	0.604138	0.756805	0.423875	1.06467	0.25082	0.650545	0.798843	0.732042
M283	2.09	338.0541	Not available	0.951104	1.3763	1.30336	0.374622	0.558322	0.590038	1.49357	0.345867	0.287766	2.37448	0.975972	0.79822	1.42744	1.47528	0.426638	1.04616	0.212582	2.56744	0.600967	0.558973	2.60186	2.48367	2.76921	1.02907	2.1536	0.903869	1.5424	0.299759	0.458129	0.376852	0.364965	0.800406	0.916568	0.979973	1.06806	0.93165	0.426569	2.26895	0.564664	0.00159291	0.00159291	1.47526	0.00159291	0.168091	0.572306	0.686526
M284	2.09	340.0500	Not available	0.85203	3.09569	0.357637	0.00167805	2.03598	0.837775	1.95489	0.371113	0.126112	3.43229	0.892906	0.872633	1.49286	2.3119	0.185749	0.401724	0.246526	6.81274	1.25752	0.81743	3.98938	0.00167805	3.26954	0.745241	1.01265	1.02432	1.3029	0.944743	0.00166462	0.359201	0.591235	0.53615	0.949209	1.98181	1.27172	0.46741	0.534031	1.328	0.0478329	1.24086	1.02129	0.244823	0.00167805	0.00167805	0.711629	0.200778
M285	2.09	597.3647	Not available	17.5598	0.00546795	17.1083	5062.81	1.5074	0.15391	1.47242	194.775	2.21087	1.04384	0.239454	3.16297	0.818099	0.00546795	0.774471	28.8762	2.37091	3637.45	273.18	2160.97	1.74215	0.00546795	1004.9	1702.22	777.72	23.8555	0.994893	53.6847	0.00170142	0.833188	0.438334	0.277562	5.80827	2392.56	7.25352	3741.41	0.00170142	1.39854	1382.42	1.89986	1.05261	446.153	0.627106	0.00546795	1.07013	1.04245
M286	2.10	346.1225	Not available	4.36011	0.665774	6.1233	1.18741	11.294	2.55938	16.7744	0.836568	1.05078	248.229	0.566013	0.823228	0.642355	0.630087	0.834857	0.907536	144.703	1.04815	25.7818	0.67078	1.57094	5.1444	0.942302	0.908182	0.792516	1.4117	0.734815	0.599495	0.748759	0.962848	1.00267	1.11767	0.875822	40.0515	0.839315	1.01911	3.01995	4.9307	0.841477	0.588953	9.73185	0.909898	0.907377	0.687105	0.916308	0.756855
M287	2.10	376.0969	Not available	5.64343	347.348	2.72796	14.9061	9.92243	48.0255	98.2115	0.840236	1.02809	52.8633	0.783085	0.536173	2.32821	1.73673	0.759933	0.600969	0.788007	1.72999	0.303998	1.15759	5.25108	0.733347	0.980641	0.768654	1.44833	0.971601	1.45575	0.493365	0.950842	0.550749	0.625884	0.812809	0.660652	0.226045	0.81533	0.486651	188.353	1.2842	1.26152	0.614891	2.21779	1.01101	0.542402	0.431998	0.532949	0.963666
M288	2.10	384.0773	Not available	2.08735	63.2718	0.063943	0.063943	0.063943	0.00661894	5.35082	0.0191381	0.00661894	79.1043	0.61972	0.0544062	1.32695	1511.36	0.345303	0.238662	172.774	0.812054	33.2553	0.063943	4011.41	2764.53	1.98218	12.3431	0.063943	0.063943	0.0868772	0.0498773	1.17207	1.9948	1.06803	0.791545	7.72896e-05	41.0858	0.80018	0.668787	3.86448e-05	5382.09	0.063943	0.063943	0.690396	11.4581	0.063943	0.063943	1.98251	0.0772201
M289	2.10	389.1690	Not available	0.979669	0.307638	1.24814	0.997945	0.59284	0.697095	2.7417	1.97069	0.718689	1.03577	0.785806	2.49455	0.590584	0.89481	0.586432	0.90096	0.775921	1.17837	1.09457	1.04095	1.11311	1.0043	1.28939	16.389	1.02938	0.712114	0.530093	0.799035	16.747	0.775817	7.9672	1.04455	1.05702	1.40481	0.546132	0.907847	0.376723	0.74129	1.83038	0.580872	0.704737	1.2805	0.701141	1.00094	1.07065	0.891798
M290	2.15	515.2446	Not available	0.540825	0.418192	4.47941	0.458807	0.00183708	155.365	167.844	2.32543	1.50431	119.396	409.011	1.14807	0.606218	0.394668	0.561598	1.65874	0.720654	1.2033	0.412255	1.04109	1.4304	0.417717	0.863611	0.573268	0.687804	1.84705	0.427829	1.18325	0.346309	0.859687	0.704658	1.05177	0.801954	1.41039	0.400438	0.594544	57.2262	1.17533	1.70712	1.50715	1.65274	0.197992	0.969504	0.140411	0.495156	0.600911
M291	2.16	734.4685	Not available	1	1	1	1	1	1	1	1	1	1	1	1	14043.6	1	1	1	1	1	1	1	1	1	1	1	1	1	1	1	1	7.1475	1	1	1	1	1	1	1	1	1	1	1	1	1	1	1	1
M292	2.17	302.1160	Not available	1.01039	62.8398	1.25074	0.90456	0.463936	81.7571	113.21	0.989612	1.22507	41.207	1.00581	0.920591	0.698557	1.85389	1.28605	1.88987	0.98312	2.60722	0.734674	0.313706	0.985757	1.01076	0.785581	2.10177	0.372471	2.2134	0.818559	0.867313	1.36336	1.52949	0.786482	0.908678	0.776114	1.09118	0.897622	0.922123	192.735	0.421921	1.09954	0.443226	0.59131	1.1456	0.570107	0.736027	0.629349	0.863471
M293	2.17	333.1449	Not available	1.21373	0.565735	0.915379	1.54553	0.829831	1.1452	0.678972	1.00669	1.64601	1.19896	0.619339	0.980345	0.934454	0.781904	0.773295	1.06354	0.627254	2.63729	0.685556	0.660957	0.969389	0.467119	0.929838	1.1506	1.3562	3.732	0.620942	0.575289	0.72542	1.14244	1.08932	1.0696	0.821792	1.26433	0.618193	1.19555	0.569548	0.532448	1.4026	0.622401	1.18464	0.76753	0.805106	0.701302	0.669609	0.621636
M294	2.17	359.1364	Not available	0.998527	112.776	7.90143	1.88264	57.4999	12.7884	21.1176	4.13211	1.20275	26.328	0.556931	0.849414	0.635602	0.82997	0.41871	0.572899	2.47906	1.06952	1.88602	1.16038	1.94277	0.682389	1.37822	1.28115	0.717777	1.20766	0.591102	0.758261	0.646863	1.28048	0.635226	0.766776	0.830503	1.39099	0.50969	0.829914	75.223	0.385842	0.945605	0.38654	21.3931	1.03704	0.739324	0.949999	0.881586	0.84529
M295	2.17	518.1714	Not available	1.86822	3297.74	1.51204	0.789702	0.121136	1574.52	2071.1	2.86732	0.831456	1222.45	0.812858	0.953683	0.829847	1.05248	0.6533	1.88906	1.18355	1.72655	0.764311	1.43881	1.17318	0.829213	1.52997	1.63438	1.52624	1.99988	0.249376	1.52574	0.435091	1.79695	1.11158	1.79973	1.1515	4.87113	0.639538	0.38818	2434.42	1.00136	2.07379	0.229675	0.159767	0.866004	0.51337	0.123009	0.608901	0.628753
M296	2.17	535.1974	Not available	0.934288	61785.4	0.0741312	0.0741312	0.0741312	205.094	207.438	2.61428	0.0124173	136.086	5.52509	1.00621	0.621984	42.8024	0.142174	2.75762	0.00166153	0.497916	0.00166153	115.781	0.0741312	38.8833	23.2684	0.0741312	40.0833	132.413	0.0813692	23.4621	0.00166153	1.1896	2.46645	1.07787	1.71334	3.77731	0.00166153	0.00166153	1096.75	0.0741312	0.298374	0.0741312	0.148262	0.0741312	0.601894	0.0741312	0.700298	0.12802
M297	2.18	181.0729	Not available	3.2484	0.987021	0.331837	1.16232	0.980863	0.398612	0.681792	0.319018	1.47859	1.2332	0.732059	0.0586406	0.575928	0.820472	1.09395	1.28619	3.37472	1.31704	1.32418	2.00682	0.618211	0.619555	1.43808	1.02278	0.492164	1.28603	2.74344	1.17842	0.390502	0.851599	0.180249	0.7634	0.0423233	2.50267	0.0351834	2.84221	0.0378102	0.0913118	0.890126	0.198256	2.46769	1.56235	0.0409444	0.505619	0.288991	1.35867
M298	2.19	284.1720	Not available	0.611278	0.882597	1.27021	0.728074	1.53263	1.09791	0.534619	1.08878	4.64103	2.93899	1.03629	2.88749	1.45471	0.976181	0.713029	0.983184	0.938799	0.857315	1.09997	0.756116	1.03576	0.792269	0.878144	2.00089	1.43114	0.975263	0.717871	0.771161	0.736001	1.26173	0.834866	1.10782	1.24415	1.09734	0.791118	1.03863	0.394785	1.16618	1.19005	1.12676	0.958626	0.978512	1.22375	0.8137	0.702313	0.99792
M299	2.19	423.1687	Not available	0.689116	0.374221	1.04477	0.755256	1.20779	0.622805	0.535687	1.41683	2.00833	2.1962	0.472573	0.439084	0.968797	0.76558	0.639103	1.16598	0.793721	1.20748	0.975443	0.889104	5.95413	0.749883	0.901544	1.51696	0.672756	0.705452	0.93789	0.619203	0.333709	0.692675	2.3822	0.826868	0.499521	0.712738	0.764971	0.653187	0.302518	1.04872	0.90413	0.88523	0.658859	1.62032	0.790429	0.341896	0.754647	1.0936
M300	2.19	76.0766m	Not available	1.75994	0.761418	0.542849	2.47653	0.666965	0.250298	4.49536	0.727395	1.61525	0.16414	3.38464	2.94731	0.468306	2.11225	1.78069	0.305907	4.08878	0.823737	2.26315	0.661637	0.519742	0.838866	2.19942	3.15882	1.7382	0.47015	1.90254	0.682068	0.687579	0.323742	0.444931	1.08444	0.334854	0.581751	2.73373	1.14895	0.0452287	0.808394	0.818987	1.41912	0.539254	3.50771	1.45382	0.995093	2.24454	0.359339
M301	2.20	409.3054	Not available	0.877787	1.33678	1.11555	0.973015	1.53154	1.0188	0.637346	1.15215	1.66989	0.33335	0.485445	0.439805	0.826838	1.04235	0.651125	1.09632	0.707319	1.29297	1.01173	0.707652	1.08466	0.878472	1.4965	1.68261	1.59881	0.27773	1.67313	1.08106	1.19954	0.911644	0.726356	0.834574	0.499535	1.57942	2.05216	1.1831	0.284712	1.88439	1.21881	1.94676	1.25848	1.27429	1.288	0.881177	0.87926	1.00703
M302	2.21	309.1483	Not available	1.61185	0.269831	1.19679	1.72261	0.632696	0.287222	0.893954	1.29904	0.479961	0.509353	0.362715	1.48965	0.337451	0.890572	0.530123	0.947391	1.09249	1.1749	1.47852	1.01156	1.03549	1.21413	1.67839	1.43363	1.58527	0.514251	0.642946	0.515117	0.30682	0.557517	0.890934	1.61551	0.964354	2.86433	0.270249	1.30833	0.0799417	0.455646	1.49659	0.439601	0.447485	1.43638	1.00506	0.881817	1.55654	0.419015
M303	2.21	339.1591	Not available	1.40582	0.359054	0.702642	1.94584	0.849738	0.386322	4.65132	3.7327	0.691874	6.08259	0.688461	1.97021	0.389122	1.34798	0.446868	0.580428	2.04367	1.01644	1.99077	1.00889	0.837373	1.11358	1.84678	1.9985	1.56811	0.714211	0.663163	0.554276	0.452359	0.486798	0.739893	1.26235	0.799214	1.18294	0.415829	1.02918	0.138343	0.568854	3.93465	0.690018	0.486424	1.96506	1.80712	0.980037	1.6516	0.491263
M304	2.22	335.1637	Not available	1.88471	0.759768	1.10278	1.73071	1.0346	0.316185	0.685535	1.56521	0.737883	0.631378	0.454423	1.71912	0.250092	0.915407	0.333267	0.824492	0.912943	1.23043	1.83928	1.19771	1.09869	1.06186	1.57816	1.14415	1.24534	1.06088	0.396002	0.758011	0.438947	0.657552	0.727491	1.40742	1.98927	2.02068	0.266021	1.3274	0.172548	0.848989	1.92528	0.707685	0.682382	1.04887	0.909434	0.738102	1.76033	0.27771
M305	2.22	86.0608m	Not available	2.18159	1.32848	0.612348	2.19213	1.06216	1.49995	1.49345	1.06365	1.53579	2.1995	1.9115	1.44497	2.63516	0.87909	1.81093	0.830099	1.24581	1.26584	1.00257	1.68685	0.791705	1.30847	0.718822	1.42862	1.24388	0.979014	0.600985	0.906716	0.950106	0.482715	1.49104	1.45543	0.726997	0.697726	0.740848	1.45346	2.07855	0.866474	0.979145	0.786607	1.01798	0.936394	0.811591	0.901492	0.922929	0.918175
M306	2.23	349.1795	Not available	1.20788	0.58204	1.15959	2.29071	0.628878	0.83938	1.08383	15.339	1.03628	1.95777	0.338895	2.01482	0.502175	0.981597	0.568738	0.606729	0.850252	1.06962	2.2434	1.41018	8.39225	1.43908	1.9205	1.81484	1.57308	0.934934	0.520008	0.972815	0.410848	0.659631	0.719931	1.00485	2.13082	2.49898	0.263862	1.58956	0.194642	0.665338	2.37017	0.599599	0.582549	1.37215	0.834208	1.01601	1.46181	0.535808
M307	2.23	391.1902	Not available	4.99824	0.17174	1.45472	3.21934	0.256579	0.152186	2.74031	3.62416	0.330627	0.695564	0.184635	3.19859	0.136629	0.999822	0.185137	0.723352	1.31985	0.993875	3.0466	2.40267	1.17243	1.95439	2.24553	2.04435	1.69009	0.411764	0.405241	0.840619	0.604385	0.449301	0.426287	0.950174	2.02645	2.04875	0.126753	1.27528	0.118839	0.300256	4.26162	0.198112	0.230201	1.84737	0.233635	1.10735	5.65603	0.26712
M308	2.23	412.2838	Not available	5.69178	0.351808	1.00485	0.807206	0.847867	0.565813	1.15319	0.831319	0.481702	0.623341	0.243671	0.308311	0.762619	33.3857	0.511817	2.48883	0.744173	0.930369	1.2539	2.3399	7.77815	0.692191	6.98458	1.7597	28.8366	10.3391	0.390982	0.384549	1.11064	1.93298	1.01835	1.70795	0.794769	2.84822	10.9249	1.65135	0.433561	0.779444	2.19093	0.653173	0.99515	2.41367	0.432681	4.84861	1.4593	0.933442
M309	2.23	818.2238	Not available	1	344.432	1	1	1	262.984	613.102	1	1	14.8185	1	10.8054	1	1	1	1	1	1	6.69637	1	1	1	1	1	1	1	1	1	1	2	1	1	1	1	1	1	4890.61	1	1	1	1	1	1	2	1	1
M310	2.24	326.9951	Not available	3.8012	0.0327358	0.739363	4.3177	0.0678405	0.11693	1.08192	2.14266	0.249226	0.113446	0.124601	2.54959	0.0681304	2.05188	0.226716	1.02136	1.62225	0.99785	4.05126	1.56867	0.473535	1.93775	3.70586	3.44958	3.4153	0.46304	0.421519	0.52814	0.215376	0.17425	0.128666	0.643149	1.44944	1.8139	0.171993	1.7748	0.03281	0.0725366	3.50181	0.047269	0.0851693	4.13853	0.0783962	2.52195	3.99237	0.168549
M311	2.24	377.1744	Not available	1.61256	0.31691	0.750167	2.53151	0.599488	0.257486	1.61583	1.45808	0.468665	1.86075	0.405708	1.91514	0.296175	0.814636	0.304447	0.389191	0.729696	1.01167	1.67994	1.19024	1.12192	1.30865	1.8125	1.58407	1.3387	0.77615	0.366181	0.813687	0.255738	0.599754	1.53698	2.65639	2.19562	1.59393	0.232423	0.895242	0.209799	0.549306	2.90415	0.511288	0.407174	1.42256	0.946508	0.930881	1.49708	0.342055
M312	2.25	301.0607	Not available	1.01291	1385.33	1.55944	1.22774	1.00679	394.377	599.396	0.586966	1.01018	200.193	1.06382	1.91744	1.2872	1.18273	0.860299	1.04334	1.43225	0.912795	0.904211	1.49709	1.63036	1.18452	1.2221	1.73962	1.04159	0.660649	1.07487	1.14341	0.996886	1.60616	1.10836	0.994669	0.991757	0.660433	0.911218	1.14028	1320.83	1.33013	0.993209	1.01266	0.869714	3.11589	1.49664	0.877293	0.927183	1.08295
M313	2.25	319.0454	Not available	0.690304	0.542964	0.171444	0.924588	1.69108	0.195706	0.246038	0.379307	1.78589	0.959452	0.780131	0.0827835	0.773377	1.04912	1.60208	1.63947	4.06756	1.61165	1.61701	1.52122	0.254974	0.467645	1.32015	1.10944	0.250631	1.83524	0.748178	0.877852	0.521345	0.330701	0.0532309	0.909922	0.0178284	2.96932	0.210417	4.28057	0.177509	0.0493979	0.693043	0.368969	3.26479	1.66979	0.230353	0.497928	0.21626	1.81097
M314	2.28	429.3719	Not available	0.38325	0.00780165	0.487792	5.09814	0.0306244	0.11419	0.0134552	0.104814	0.400797	3.48254	0.0525003	0.350649	1.84114	0.497939	0.369472	1.3338	0.000828702	14.8119	2.08832	0.150513	0.140543	6.0624	7.06104	2.35439	0.793373	0.20296	0.173046	0.117818	0.078093	0.143186	1.70197	4.27035	1.02666	2.6078	0.0656132	0.242067	7.42314	0.565997	1.51689	0.371489	0.172641	2.87061	0.429457	0.30529	1.00117	1.41911
M315	2.30	239.0920	Not available	1.4666	2.77247	0.510085	0.544479	1.29995	1.08737	2.29535	0.377289	0.639948	2.25186	0.619723	0.979838	1.34553	1.78049	0.538014	1.05926	0.433923	1.42098	0.847695	0.456683	1.70229	1.03307	1.30597	0.464738	1.25405	1.02203	0.761764	0.95841	0.364521	0.987651	0.884935	0.449185	2.07495	1.15991	2.13032	1.78167	0.313469	2.71277	1.00065	0.680911	0.892796	0.567131	0.565316	0.796062	0.885175	0.434362
M316	2.30	638.2427	Not available	58.7179	1	1	36507.1	1	7.68467	11.8703	3.97945	1	1	1	649.239	1	1	1	1	1	1	483.496	1	1	1	1	1	1	1	1	1	1	1	12.0799	90.4072	887.77	260.325	1	1	686.611	1	8691.71	1	1	1	1	1	35.1174	1
M317	2.32	342.1768	Not available	0.541367	0.964205	2.1368	0.790272	10.111	1.33385	2.22374	3.15846	1.07954	4.30387	0.889725	3.37161	1.46594	0.771693	0.608909	0.756613	1.0138	1.12665	0.905389	1.33092	3.79336	2.34643	0.762397	1.54941	3.13633	1.22911	0.659048	0.957361	0.909235	1.20112	1.32273	1.76986	1.08259	1.36719	0.593169	0.82707	1.27561	0.868375	2.69801	0.748736	2.96797	0.997719	2.23314	0.718932	0.704853	0.993229
M318	2.35	171.0065	Not available	1.29651	1.24634	0.683051	0.656595	1.119	1.28092	0.611227	0.636313	1.39561	1.01765	0.337508	0.725745	0.910263	0.993397	0.655299	0.603196	0.633733	1.58309	0.639353	0.286485	1.65018	0.712942	0.489317	0.902483	2.35702	1.43227	0.954079	0.882254	2.34945	1.27469	0.825369	0.99842	0.697148	0.310313	0.674185	2.22109	2.35642	0.86471	0.385895	1.1836	0.641081	0.673771	1.09854	2.37792	0.578014	0.549352
M319	2.35	539.1116	Not available	1.02158	5.61866	0.988289	1.1017	0.555909	8.48841	2.4928	3.95266	0.630118	3.83517	0.576843	0.869037	0.360201	4.66774	0.810559	6.82974	0.566399	4.15379	1.13173	4.50051	0.328151	0.161126	0.481567	1.86531	0.959573	1.85877	1.37203	1.40807	4.12752	0.530262	0.353572	0.391873	0.400936	0.600919	0.361421	0.726023	7.39716	0.113777	0.434035	0.124325	0.202718	0.259413	0.976483	3.69387	1.49432	0.310944
M320	2.36	300.1997	Not available	0.794133	1.93349	1.33402	1.03124	0.956297	1.81218	0.799551	1.28222	0.924708	1.14214	0.532178	0.593179	1.02726	0.809503	0.511964	0.779785	2.55511	1.22972	1.89371	0.830525	0.900974	1.52793	1.00647	0.59358	1.17654	1.22733	1.15669	1.25452	1.82316	1.48579	1.07825	1.07758	0.868369	1.34533	0.647465	0.865787	5.4458	0.774625	0.769132	0.900279	1.37195	0.70616	0.450533	1.14681	1.79462	0.752163
M321	2.37	185.1290	Not available	1.02741	1.32454	0.997952	1.10779	1.69566	2.02655	1.04948	1.83995	1.84015	5.24123	1.58207	1.2996	3.22926	1.76771	0.776547	0.927085	2.10932	1.06838	1.68792	1.83045	1.23786	1.15255	0.340474	1.21632	1.97272	1.51673	1.70581	3.22433	1.40426	0.552601	1.65557	1.47631	0.84116	1.28651	0.766016	1.71205	2.09899	1.37321	0.933938	1.56358	1.39391	1.05133	1.36285	1.67361	0.700496	1.40155
M322	2.37	377.1367	Not available	1.42032	0.734311	0.510132	4.79591	0.705229	1.02695	1.80526	1.05758	1.29444	1.41273	0.806057	1.83185	0.582962	1.01701	0.347651	0.476143	1.18906	0.901957	1.68356	0.877416	1.88712	1.73998	2.48533	1.84374	1.85573	1.04633	0.58924	1.02191	0.724247	1.1535	0.913346	1.18733	1.08623	1.123	0.650334	0.854337	1.69522	0.488075	5.38758	0.332248	0.421547	1.81015	0.484113	1.01617	1.63061	0.464071
M323	2.39	547.2675	Not available	1.83001	1.04321	0.593048	1.00763	1.3361	1.07432	0.97473	1.40369	1.71809	0.760927	0.237316	0.280339	0.851254	1.63786	0.584919	0.7784	3.01718	2.07371	2.29107	0.47227	0.666326	0.869716	2.61854	0.54395	0.543035	0.972331	0.836097	1.24173	0.662641	0.534881	1.10206	0.845254	1.948	2.50774	2.36502	0.655312	2.69311	1.50031	1.40254	1.50065	3.53678	0.296624	0.209945	0.310227	0.435369	1.35015
M324	2.40	175.1481	Not available	1.86492	0.453336	0.425443	1.17912	1.49877	0.266907	0.403018	1.6374	1.32286	1.20426	0.326097	0.564281	0.320843	1.14459	0.100845	0.440399	4.50692	1.21852	1.21468	0.723023	1.73768	0.514196	2.1921	0.726565	1.05531	0.2607	0.998111	2.10658	1.25764	1.17345	0.731851	0.787061	2.83831	1.9619	1.87401	0.54169	0.449671	1.83009	1.00278	1.02592	3.90819	0.51964	0.350782	0.656992	0.146284	1.66568
M325	2.40	205.1956	Not available	1.10519	0.618294	0.650758	0.485248	0.900456	2.74945	0.592659	2.04884	1.06033	1.14607	0.79484	0.969863	1.86443	0.690862	1.54428	2.05461	0.589389	1.20818	0.917996	1.31437	0.54646	1.01882	1.53749	0.503539	0.619933	0.266669	0.644989	2.18332	1.23034	1.65084	1.61545	1.06221	0.743998	0.219426	0.674449	0.339399	4.60959	0.96126	0.45888	0.682865	0.523726	1.32674	0.612319	0.447803	0.860605	0.896099
M326	2.40	219.9907	Not available	0.842519	0.984186	0.972151	1.14969	0.961586	0.714364	0.606381	0.790859	1.07504	0.620188	0.750626	0.963715	1.01775	1.14467	0.658806	0.667177	0.757762	1.03952	1.00879	0.864642	0.719892	0.897135	1.32069	1.00189	1.11526	1.46538	0.959979	0.518319	0.492924	0.938195	1.014	1.04645	0.960648	0.847704	1.24901	1.34001	0.760918	0.706627	0.954078	0.944859	0.779851	1.1986	1.41537	1.52682	1.23448	1.20078
M327	2.40	412.2840	Not available	1.8477	0.561685	0.832079	1.32887	1.04788	0.299716	0.144471	2.26726	1.85995	0.198837	0.221787	0.34816	0.703781	1.89645	0.219102	0.548515	3.56439	1.2909	2.11891	0.916472	1.05925	0.4749	1.73187	0.979041	1.19224	2.20046	0.919129	2.69097	0.815568	0.861929	1.06665	0.642871	1.73732	2.23333	1.68535	1.01102	1.18949	2.04882	0.795351	0.947663	1.74776	0.288402	0.808313	0.000538613	0.578444	0.995927
M328	2.40	414.3008	Not available	1.89801	0.256546	0.524778	1.21379	2.61869	0.224147	0.126355	2.16656	1.84902	0.113969	0.0503565	0.603518	0.730347	1.3659	0.402748	0.496135	5.16291	2.57909	2.7961	0.277675	0.740218	0.73494	2.51098	0.670491	0.490694	0.700938	0.79162	2.07671	1.13307	0.517203	0.645248	0.671706	3.41321	5.60048	3.09491	0.635521	0.940261	1.71276	1.73824	1.16912	4.12016	0.254605	0.125295	0.281235	0.213301	1.19834
M329	2.40	414.3568	Not available	1.7451	0.134426	0.433422	1.18461	2.5921	0.133307	0.023747	1.41443	1.81026	0.0226496	0.00200858	0.482691	0.823548	1.40021	0.317935	0.463378	4.06304	2.30359	2.51017	0.237642	0.690103	0.680104	2.44978	0.78741	0.342221	0.57381	0.662751	2.10665	1.09125	0.490293	0.618824	0.665885	3.18058	3.03908	2.819	0.501254	0.728615	1.69231	1.74901	1.2617	3.26629	0.13911	0.0710917	0.154292	0.132034	1.17998
M330	2.40	450.3214	Not available	1.62736	0.267515	0.725434	1.93983	3.1196	0.272536	0.398775	3.6697	1.31367	0.334683	0.0516399	0.377517	0.249183	1.93776	0.208959	0.3774	2.17882	2.22605	1.64214	0.401341	1.12827	0.852917	3.88166	1.42064	0.761615	1.23712	0.595969	1.00016	0.62762	1.10207	0.505713	0.532705	1.48294	10.152	2.23595	0.59374	0.309828	0.74726	3.49009	0.43026	2.39995	0.27943	0.215134	0.207871	0.370397	0.594914
M331	2.40	537.3901	Not available	1.01318	4.82469e-06	0.665169	0.628782	1.97024	0.0125796	1.21624e-05	5.31261	3.98343	1.21624e-05	1.09529e-05	0.972866	0.00237406	0.86185	1.21624e-05	1.21624e-05	19.7883	5.10794	3.98829	0.370229	3.80863	0.603933	9.09975	0.72401	0.0991538	0.866248	3.59153	4.44669	1.09529e-05	1.21624e-05	0.246379	0.115264	21.3907	66.6281	10.3349	0.983675	5.21771	11.3556	5.56592	1.07539	15.8652	4.82469e-06	4.82469e-06	4.82469e-06	0.126532	4.01518
M332	2.41	447.2149	Not available	1.01333	1.12073	1.40522	0.640925	0.631156	1.08042	2.40673	0.687292	0.963004	0.996922	0.846757	0.461532	314.309	0.977351	0.680406	0.824705	1.29468	2.84384	0.896257	1.26892	0.973349	1.10088	2.128	1.10701	0.815825	0.877653	0.639319	1.00191	0.462209	0.952103	1.70578	0.903408	0.839379	1.18538	0.635458	0.585043	1.15972	1.20313	1.01707	0.6476	1.05117	0.676757	0.944648	0.465074	0.873721	0.852969
M333	2.41	512.1222	Not available	0.851907	1130.1	3.45264	2.86972	0.0788087	196.791	187.08	1.03728	1.24464	134.03	1.68406	2.2164	1.21542	0.866065	6.32247	2.96959	1.49767	0.840718	1.13385	2.73395	0.537476	0.951676	2.43635	2.16352	0.935652	2.30182	0.824437	0.676974	0.898791	1.21579	0.962721	1.53663	0.499227	1.34996	0.000550014	0.487663	764.266	0.691311	0.0958969	0.83088	0.186444	0.73977	1.43725	0.022295	4.48952	0.32092
M334	2.41	521.1820	Not available	0.641513	280.745	2.76932	0.97587	0.623204	58.3088	53.087	0.831	0.906854	32.4047	0.816437	1.05769	3.34284	0.842201	0.349344	1.02189	0.871692	1.29588	0.981996	2.77555	2.04136	0.906734	0.958334	1.06996	0.973879	0.99724	0.474997	0.676141	0.949449	0.806875	1.15033	0.947687	1.07379	0.30645	0.386439	0.720768	134.175	2.39329	1.34456	0.825795	2.66951	0.74372	1.20588	0.570932	0.71917	0.902247
M335	2.42	105.0703	Not available	2.64772	0.93986	1.00221	0.879954	1.55157	0.980284	1.25962	1.71811	0.888394	1.79548	1.13925	1.11319	0.777049	1.70726	0.830229	0.743526	1.29214	1.28485	1.47467	0.888882	0.991611	1.08972	1.17223	0.902536	0.958607	0.788061	2.44921	0.753119	1.05236	0.730116	2.34429	0.976426	1.31024	1.49881	0.884511	0.68734	1.14397	1.10898	1.17402	0.92191	1.62126	0.840944	0.756631	0.968219	1.00709	0.975165
M336	2.42	515.2989	Not available	1.37356	0.258432	1.22222	0.375607	0.205852	0.7512	0.841147	2.39372	0.730678	3.15709	0.507121	0.600173	0.23885	1.09654	0.200934	0.146835	0.591132	4.79123	0.434393	0.33481	1.08312	1.0809	1.54293	2.44712	0.892592	0.48511	2.68765	0.941783	0.204012	0.555059	0.589749	1.21226	0.540774	0.658957	0.984429	0.399729	4.73173	1.46225	0.505441	0.682477	0.278021	1.14374	0.183496	0.0701043	3.15264	0.471526
M337	2.42	545.2590	Not available	1.95494	0.14879	0.94208	0.607199	0.890371	0.42978	0.955737	1.968	1.16411	0.504988	0.66136	0.369742	0.827422	1.3866	0.799328	1.06762	2.48346	2.02852	1.1136	0.595122	0.995824	0.87024	2.13417	0.243399	0.446798	1.07625	0.432803	1.83564	0.728096	0.859086	1.54224	0.892004	1.53074	1.83446	1.17297	0.357005	2.16859	1.84159	1.10178	0.673914	1.85996	0.227639	0.225714	0.137269	0.587939	1.19433
M338	2.42	649.2482	Not available	1.11416	1.54281	1.11691	0.870398	0.675758	2.28007	1.44287	0.47389	4.23884	1.78995	0.0296533	1.48818	0.952947	1.51701	0.155823	0.65013	0.820397	4.43696	1.14196	0.927715	0.164207	0.137108	1.31506	0.984552	0.36695	7.14395	3.10476	0.375574	0.534647	1.03455	0.354623	1.20172	0.75628	1.38635	0.761399	0.373691	1.79859	0.458531	0.181677	0.376183	1.05891	0.202591	0.126327	0.391333	0.224037	0.439994
M339	2.43	271.2425	Not available	0.458901	0.435681	0.679577	0.754891	0.355091	0.794939	0.544509	0.160637	0.486237	0.950911	1.40791	0.65172	0.272845	2.00266	0.355279	1.62751	0.789278	2.41344	0.633405	0.355552	5.69346	0.294547	1.89326	1.71327	0.798663	0.477259	1.0017	2.99044	0.47245	0.838577	1.86108	1.04091	0.53537	1.96038	5.55807	0.000291645	3.79283	0.849279	0.369933	1.28253	0.202934	1.0194	0.0822738	0.180973	0.713244	0.998299
M340	2.43	355.2642	Not available	2.62623	0.464705	0.634027	0.437973	0.423209	0.568936	1.01055	0.451294	0.632505	0.444139	1.78627	0.607965	0.626346	2.90377	2.40368	2.67724	2.997	8.23856	1.28916	0.596818	0.624121	3.01949	12.3711	0.373942	0.865253	1.1135	0.483488	1.61242	0.618839	1.03045	5.99655	0.908325	0.660728	1.83449	0.619805	0.535238	0.494758	2.28189	2.12066	0.602951	0.806508	0.737526	0.715037	0.51131	1.78019	0.860881
M341	2.43	373.2737	Not available	4.05008	0.263804	0.457403	0.307845	0.314737	0.500433	2.09901	0.437545	0.300741	0.896492	2.72334	0.341925	0.661614	3.99039	3.88947	4.22316	5.32888	15.8965	1.86974	0.387343	0.37436	4.40009	19.1727	0.273372	0.920221	1.04695	0.206485	2.53994	0.151434	0.391129	11.0326	1.10443	0.328139	2.87907	0.434399	0.0838971	0.478448	3.43267	3.25997	0.335945	0.941488	0.585865	0.60592	0.174578	2.8207	0.756074
M342	2.43	447.2533	Not available	0.916038	0.970431	1.22692	0.546701	0.772794	0.770766	0.213853	0.178853	1.05605	0.784337	0.878602	0.289227	43.3043	1.45142	0.313506	0.642496	2.42817	6.16392	1.00148	0.359635	1.03082	1.19154	3.5947	0.605753	0.424289	0.352297	0.330215	1.21008	0.369553	0.769796	2.32737	0.87623	1.22508	1.67568	1.13566	0.404933	0.972853	1.96878	1.07144	0.596919	1.22123	0.225112	0.422208	0.112737	0.713571	0.81174
M343	2.44	291.1471	Not available	0.724056	1.11809	1.03792	0.683186	1.16573	27.1855	1.44058	1.18663	0.746161	1.55262	0.856596	0.78722	0.824622	0.963197	240.432	249.558	0.86541	1.47937	0.980368	1.83431	0.878304	1.17986	0.805334	1.03064	1.36292	1.02593	0.861314	0.995461	1.19821	0.708702	0.745193	1.0343	0.642527	1.19299	0.519193	1.088	1.25736	0.856442	0.86362	0.544818	1.03207	0.60548	0.681705	0.90772	0.778815	0.728049
M344	2.45	362.1171	Not available	2.63168	1.62831	0.90757	17.2713	1.43131	0.887391	1.04337	0.77243	4.00048	59.7806	0.871734	1.00453	0.809845	2.18509	0.420563	0.670837	24.5654	0.970205	7.24348	0.998664	15.4443	12.4991	1.07254	0.953216	1.29909	0.837956	0.852307	0.741031	0.948005	44.0247	1.12661	0.954067	1.09634	4.26327	0.794377	0.88666	0.871412	3.62965	1.30231	0.605697	0.628462	1.60959	0.77922	0.990848	1.10376	0.924213
M345	2.46	153.0664	Not available	1.23607	1.35128	0.685468	0.963848	1.36167	0.651456	1.48252	0.815257	2.26051	2.52493	2.77127	0.887265	3.62079	2.08642	1.66112	0.853422	4.2129	1.97781	1.3937	0.9996	0.789746	0.79346	0.452309	1.98838	1.35054	1.69466	1.57857	1.26376	0.839102	1.00352	1.67241	1.76614	0.997778	1.03536	0.820031	1.26231	1.39582	1.87398	2.84632	1.96664	2.72575	1.23024	0.865525	2.71817	1.56454	0.859927
M346	2.46	641.1902	Not available	1.77849	1.44923	1.56587	0.247831	0.273788	1.90925	0.797042	1.09526	0.565684	0.648237	0.45141	1.11613	0.712826	0.953439	0.646932	2.92011	1.09534	5.02154	0.922455	1.58985	0.145873	0.469448	1.91971	1.11627	0.932045	0.651971	0.509757	1.5795	1.97039	1.38386	0.350423	1.7453	0.479483	2.19382	0.627841	0.707815	0.64924	0.405527	1.3967	0.120719	1.04692	0.233762	0.262213	0.424553	0.366336	0.315918
M347	2.46	681.2397	Not available	1.001	0.744843	0.851761	1.28796	0.0246191	1.27388	0.646361	0.518986	10.0391	1.60294	0.538098	0.787422	0.450735	1.10636	0.940923	1.6437	0.495942	5.09841	0.90058	0.778063	0.157437	0.166915	1.47963	1.63603	1.5181	8.25642	1.80476	0.0682479	1.64851	1.17411	0.75942	0.917345	0.194151	1.52446	0.677153	0.338684	1.84786	0.146946	0.172015	0.18268	0.449785	0.581283	0.484221	0.460737	0.146937	0.209073
M348	2.48	160.0972	Not available	0.495489	0.688223	0.739139	1.10035	0.914006	0.832444	3.0506	2.02049	1.13692	1.73828	1.86106	1.10792	1.00064	1.31441	1.34978	1.48904	3.51799	1.4471	6.98723	1.20837	2.54286	1.2093	0.697702	1.67011	0.850802	0.787205	1.41806	0.811913	0.453582	0.576741	0.959123	1.38958	1.00777	1.06727	0.723307	0.932315	0.62672	1.28798	0.995178	2.17064	1.00818	1.27113	0.601761	1.38224	1.63234	1.22767
M349	2.48	161.0232	Not available	2.36632	0.164562	0.5138	3.51932	0.534706	0.376041	1.35155	1.79426	0.542928	0.854902	2.11245	1.86893	0.22463	2.34112	0.644704	0.914127	1.60823	0.883438	1.84432	1.18832	0.472827	1.48132	1.33164	1.44835	1.84677	0.465112	0.283118	0.527231	0.616038	0.493661	1.79372	1.55147	0.75021	1.42381	1.63043	1.42266	0.078191	0.135237	1.76672	0.478526	0.105407	2.71015	1.02025	1.21145	2.03197	0.845735
M350	2.49	247.1087	Not available	2.41534	0.431364	0.986557	3.20585	0.671327	0.457293	5.21147	1.64203	0.459389	0.540965	3.58256	2.57367	0.256531	2.15721	1.75802	2.24551	1.87369	0.918611	1.49603	1.64118	0.866622	1.53441	1.2456	1.26738	1.45399	0.519827	0.399461	0.788159	1.36494	0.758838	2.07862	1.45473	0.969282	1.11203	1.09895	0.86776	0.247323	0.438806	1.87019	0.535007	0.770855	2.08933	0.97654	1.25117	2.25674	0.952058
M351	2.49	265.1192	Not available	2.45169	0.125476	0.950923	3.31377	0.559351	0.265972	1.76591	1.79023	0.312673	0.47028	3.47316	2.53465	0.13961	2.4543	0.471797	0.54678	2.07488	0.784373	1.51288	1.78187	0.824787	1.73458	1.26969	1.34425	1.67519	0.469719	0.232715	0.853947	0.834735	0.500775	1.99235	1.61187	0.955996	1.18185	1.19906	0.996677	0.117515	0.270285	2.12965	0.41562	0.129347	2.41334	0.95372	1.246	2.58778	1.02903
M352	2.49	274.0860	Not available	1.19957	2.96711	0.94532	2.07163	0.833534	1.5865	1.78142	0.609412	0.500928	1.77621	0.541051	1.80083	0.267949	0.611482	1.24945	1.18828	0.605452	1.00307	0.473312	0.591807	0.948546	0.801916	1.53173	1.05419	0.616313	1.2005	1.5634	0.786548	0.772188	2.00679	1.89548	0.811639	0.893812	0.728997	2.56986	1.17717	0.857883	2.33071	0.710759	1.06782	1.24637	0.7295	1.02626	1.04098	1.02231	1.00684
M353	2.49	279.0438	Not available	2.03497	0.0690248	0.585426	2.78157	0.656033	0.354482	1.17905	1.73804	0.481071	0.723486	1.95095	1.57965	0.297616	1.98525	0.913176	0.918829	1.94964	0.828799	1.8128	1.21116	0.549556	1.2671	1.46241	1.29571	1.47402	1.06704	0.382102	0.627822	0.744062	0.581117	1.71873	1.39659	0.956853	1.39555	1.42158	1.24525	0.132926	0.215241	1.7272	0.412614	0.211625	2.40025	0.857903	1.18731	1.67835	0.946235
M354	2.49	287.1008	Not available	2.68623	0.122246	0.798421	4.18692	0.556729	0.350929	1.84557	1.97211	0.388149	0.461152	4.61118	2.95268	0.204811	2.69243	0.578362	0.653992	2.35628	0.760815	1.70244	1.84162	0.80004	1.64127	1.19878	1.37361	1.68602	0.481098	0.371664	0.812291	0.807134	0.596145	2.18766	1.59845	0.975619	1.26617	1.2506	0.953039	0.0870852	0.257381	2.2222	0.430992	0.156983	2.75386	0.864604	1.29484	3.00874	1.04121
M355	2.49	303.0747	Not available	2.33421	0.178229	0.8461	4.0094	0.595589	0.299872	1.73628	1.80579	0.377958	0.484373	3.76179	2.68805	0.191522	2.93908	0.470906	0.51985	2.21684	0.674245	1.70099	1.81248	0.836264	1.63616	1.2107	1.36055	1.86171	0.496079	0.289316	0.934262	0.953564	0.526433	2.30906	1.6923	0.993715	1.17896	1.53599	1.12105	0.33884	0.257207	2.04914	0.486975	0.137629	2.79695	0.961064	1.45375	2.4475	1.01789
M356	2.49	333.1413	Not available	1.30686	1.41852	1.50283	6.88033	2.36454	1.61796	1.65147	5.17964	2.30529	1.67716	0.450759	1.43547	0.838149	0.933351	0.297188	0.280996	1.18094	2.14092	1.71443	0.986138	0.84321	0.710486	0.873664	1.23427	1.34797	3.95394	0.94514	0.461269	0.818086	1.02992	0.886135	1.04572	0.762064	0.876307	0.853131	0.733295	1.18946	0.77497	5.4097	0.834093	0.951096	0.814018	0.902278	0.950029	0.731941	0.800672
M357	2.49	352.1861	Not available	1.56359	0.459359	1.02097	1.72286	0.839927	0.413703	3.14002	1.78311	0.416068	1.30867	2.84109	2.75042	0.270211	1.18933	0.289731	0.317982	2.02484	0.967232	1.60124	1.26188	1.07157	1.30358	1.56104	1.09017	1.44705	0.936279	0.454663	0.818267	0.851045	0.810485	1.30816	1.14019	1.35826	1.08287	0.872236	1.08407	0.147718	0.543773	1.71182	0.713539	0.475829	1.81847	1.34757	1.34247	1.30191	1.01695
M358	2.49	376.0962	Not available	2.51848	1.90547	0.966006	1.00921	2.06315	1.70674	1.77735	1.1166	1.30094	24.995	0.544308	0.905289	1.12096	0.874478	0.517915	0.711104	10.9286	0.963478	4.53806	1.01088	1.38014	9.14319	1.18613	0.874257	3.51526	1.08943	0.922834	0.746593	1.04687	1.18619	0.608132	0.988756	0.945067	1.88964	0.994208	1.04529	2.45743	3.82577	0.91189	0.71085	1.25712	0.67462	0.992308	0.891083	2.47749	0.840533
M359	2.50	316.1754	Not available	0.71288	1.16806	1.5754	3.61641	1.95288	1.31061	1.10361	3.814	0.844767	1.6389	1.3355	0.990412	1.36776	2.32777	0.650794	0.606591	1.74942	1.07805	1.50928	2.80347	1.50803	1.6142	0.55139	0.78342	2.04984	1.25487	1.06125	1.3147	0.63196	1.01472	1.27761	1.13065	1.98126	0.842891	0.375594	1.11632	2.23494	0.858695	2.3027	0.424327	2.52042	0.557919	0.713797	1.22399	1.05277	0.784462
M360	2.50	371.0796	Not available	0.913313	0.571777	0.212062	0.405552	2.17503	1.4528	0.837096	0.484841	0.990496	0.616427	0.596036	0.806705	100.54	1.39771	1.14865	27.0597	0.973783	0.775454	1.17179	1.12339	3.03371	1.07007	0.929203	2.44441	0.893672	0.609292	1.13394	0.675014	0.406798	2.06674	0.801891	0.797735	1.18395	1.07186	0.792323	1.03422	1.71606	0.439915	1.07728	0.505644	0.52624	1.39483	0.734348	1.18465	0.994824	51.2068
M361	2.50	373.0771	Not available	0.770973	1.7499	0.641985	0.761515	0.665129	1.10898	0.303951	0.337247	1.13031	0.923403	0.81617	0.848862	28.8388	0.518915	0.872815	8.44124	0.809535	1.00308	0.865529	0.717958	0.902729	0.582804	0.790996	1.29151	0.362038	0.894788	1.03889	0.859882	0.755943	1.25245	0.798974	0.915557	1.03306	1.1237	0.901145	0.995648	1.15463	0.521214	1.14016	0.708228	1.24434	1.35242	0.811094	1.66379	0.774858	15.342
M362	2.50	493.1282	Not available	0.939606	2.35877	2.1768	0.917316	1.2189	1.7912	2.88773	0.946634	1.84039	2.73414	1.44098	0.821388	1.99839	0.828567	123.963	0.738465	1.20633	1.58492	1.14196	1.43711	0.950281	1.32693	0.691194	1.39508	3.99954	2.27914	1.25289	17.4152	0.875661	1.73868	0.977794	130.861	0.960579	1.41964	0.820074	0.906825	1.18185	0.852035	0.914529	0.38585	1.53548	0.829392	1.14837	0.887267	3.3973	0.824258
M363	2.51	443.3514	Not available	252854	1	123686	1	1	1	2.62504e+06	82466.8	1.52949e+07	6.31668e+06	0.132909	0.243399	8.00435e+07	1	1	1	18.0439	229.166	3.91441	46327.2	1	1	1	2	1	1	688.268	36.9149	0.00364221	4.00817e+06	4.69219e+06	1	0.0290657	0.00364221	0.369883	0.00364221	2.20365	1	1	1	1	64.1026	1	1	1	45237.9
M364	2.51	649.2502	Not available	0.178625	0.818568	2.96387	0.920948	0.135967	5.18787	1.92172	0.472379	29.9189	12.2716	0.278803	2.99007	0.172366	2.18527	0.0364673	0.979836	0.827383	4.08227	0.669365	1.21455	0.138079	0.713741	1.0089	1.03943	1.61659	9.20965	4.57458	1.03502	0.530607	2.56672	1.3112	2.84371	0.138832	1.30767	0.357958	0.398054	2.76729	0.0263008	0.701945	0.326143	0.207404	0.506001	0.720915	1.40477	0.024846	0.119384
M365	2.52	472.3420	Not available	1.05928	7.66696e-05	8.63809	34.1554	7.66696e-05	2.4276	0.170136	0.000837868	1.5522	0.000837868	1.00665	0.531142	0.0258061	466.354	0.000837868	0.000837868	2.79809	1.66104	1.75504	3.82177	0.0073004	7.66696e-05	57.9254	1.08194	3.83451	0.574946	0.289216	1.60579	0.384056	0.504087	0.719176	1.39874	1.44413	5.81975	0.792996	0.000822314	0.551932	1369.21	7.66696e-05	66.8619	345.207	7.66696e-05	7.66696e-05	7.66696e-05	0.000837868	2.02791
M366	2.53	108.0450	Not available	1.21189	1.15897	0.809534	1.54812	1.60388	0.760502	1.65797	0.896991	2.00603	2.13382	2.77686	1.35177	3.20955	2.15412	1.77844	1.14188	3.57916	1.98641	1.12812	1.36699	0.762606	0.932162	0.392036	2.00856	1.35438	1.6379	1.54979	1.08814	0.740723	1.01244	1.4192	1.54206	1.012	1.05099	0.852897	1.14353	1.08977	1.61705	2.72361	2.07922	2.45873	1.39912	0.809053	2.96139	1.57912	0.873
M367	2.53	154.0505	Not available	1.2021	1.26187	0.703514	1.02721	1.37969	0.660451	1.91818	0.897997	2.16066	2.40823	3.17637	1.00796	4.03071	2.05569	1.52722	1.04931	4.17344	1.89575	1.30207	1.04378	0.829476	0.829634	0.469866	1.85593	1.31856	1.54683	1.46103	1.22558	0.832617	1.03925	1.58101	1.66883	1.06484	1.00845	0.84799	1.19121	1.28167	1.78935	2.81328	1.87131	2.51543	1.19358	0.848589	2.87866	1.65299	0.848052
M368	2.53	158.1178	Not available	0.732477	0.930522	0.765172	1.19225	0.735249	0.66961	1.9566	0.924014	0.869948	1.30736	0.795738	0.94305	0.81561	7.58351	0.522899	0.576382	0.628646	1.0402	4.76256	0.874526	1.29301	1.39438	1.1203	1.39664	1.22149	0.678161	2.82356	1.06134	0.464793	0.794923	0.744633	1.77808	1.31138	1.13154	0.672493	1.32108	0.500917	5.62136	0.710275	1.98248	2.34378	0.698669	0.694089	1.3755	2.49099	0.822375
M369	2.54	130.0505	Not available	1.10564	0.778486	0.837825	1.67373	0.850747	0.832627	0.976534	1.57828	0.746221	0.773608	1.65335	1.27359	1.05248	1.48926	0.527103	0.707804	1.02514	0.889807	1.14614	1.39656	0.714773	0.931536	0.943155	0.989399	0.934581	0.808901	1.31558	0.936903	0.761919	0.77854	0.9149	0.985946	0.878738	1.06977	0.831907	0.909523	0.515803	0.506872	1.21977	0.706093	0.737824	1.00216	1.00723	1.25794	1.60983	0.772866
M370	2.54	176.1285	Not available	0.583318	1.77215	0.663008	1.0653	1.0271	1.78462	1.54448	0.91342	1.33843	5.70625	0.589558	0.550832	1.91849	0.769226	1.30553	0.231314	0.772003	0.637333	0.760193	1.47981	0.805868	1.91109	1.83182	0.683319	1.90841	1.29912	1.6412	1.44688	0.922479	2.37839	1.37501	1.10804	1.72381	0.92278	1.11764	0.913751	0.327219	2.46644	0.554838	0.803831	0.704708	0.674641	1.17231	0.782813	0.781562	0.735098
M371	2.54	241.1552	Not available	1.09165	1.08863	0.974195	1.22679	1.5204	1.09117	1.50991	2.93869	1.16199	3.33736	1.94609	1.28254	1.91653	1.17796	1.52081	0.85652	1.54268	0.89925	1.01894	1.85023	1.07271	1.86366	0.736592	0.883456	1.93031	0.948226	0.811346	1.65718	1.94044	0.86667	1.73986	1.42364	1.03458	0.786597	0.827623	1.36332	1.16558	0.961009	1.50973	0.911345	1.07275	0.756271	0.749316	1.41576	3.51085	0.836968
M372	2.54	248.1498	Not available	1.0448	3.72445	2.61395	1.06507	3.05788	3.91532	1.22079	6.03052	1.44848	2.82485	1.27742	1.02802	3.18163	2.14569	2.07733	1.38786	1.65566	1.32685	1.32113	7.91058	0.655493	3.1447	0.62371	0.992858	1.83492	1.44085	0.836626	8.15043	3.43311	2.18083	1.92825	1.18662	0.778468	0.946045	0.572606	2.11893	3.5205	0.62125	0.883844	0.478135	2.76919	0.985529	0.547082	2.97316	2.42688	0.517562
M373	2.54	273.0019	Not available	1.38652	1.00836	0.784145	1.41081	0.970429	0.728435	0.856393	0.779377	0.642246	0.285199	0.732611	0.942032	1.13021	1.26047	0.410103	0.650299	1.11171	1.07917	1.48935	1.48325	0.686979	0.993418	1.05975	0.760805	0.76027	1.09316	1.48109	0.610874	0.150246	0.789561	0.901616	0.965858	0.886726	1.31311	0.892026	0.971748	0.171011	0.253604	0.91109	0.55742	1.00658	0.791056	1.16158	1.20586	1.40083	0.940038
M374	2.54	585.2707	Not available	1.13947	1.64318	1.17344	0.493014	0.457722	2.40341	0.356133	1.22869	1.02872	1.05263	0.692566	1.24542	0.713952	1.11112	0.422083	2.60825	0.69546	2.9018	0.724213	1.21285	0.543208	0.384543	1.01582	1.3045	0.877773	1.19148	1.07856	1.68014	3.40478	0.701114	0.571188	1.12207	0.640224	1.88874	0.614705	1.34005	1.80401	0.518868	1.07665	0.323643	1.00416	0.29431	0.469206	0.977542	0.838425	0.481442
M375	2.57	806.5694	Not available	0.570787	0.31509	2.12467	0.869795	0.31509	0.911683	0.206957	1.15447	0.596027	0.0544625	6.21059	0.993349	0.0544625	0.31509	0.232235	0.513422	0.607378	1.03668	0.436386	4.32387	8.37535	30.4876	0.31509	1.43637	0.31509	0.31509	1.16079	0.0422912	1.726	2.23871	0.441683	1.2037	4.12189	0.799994	0.585298	4.74275	1.54655	27.1519	1.20829	24.5703	1.2173	1.28691	0.946681	0.31509	1.65682	1.7032
M376	2.59	633.2557	Not available	1.61345	3.75819	1.28781	0.648556	0.0318956	5.33031	1.84112	0.289129	4.82495	2.08121	0.596986	0.990142	1.00176	2.29824	0.000785659	0.998238	0.651377	4.48631	0.761444	1.58419	0.824705	0.303846	0.939837	1.00379	1.13808	7.9029	0.378934	1.5494	1.09523	1.60957	0.717522	1.90519	0.0482885	1.66364	1.00986	1.43602	9.73977	0.131166	1.08766	0.135736	0.278159	0.0881188	0.00053933	0.758558	0.570546	0.000533316
M377	2.59	667.2609	Not available	1	1	1	1	1	1	1	1	2152.44	672.86	1	1	1	1	1	1	1	1	855.033	1	1	1	1	25.1946	1	1751.99	1	1	49.2581	184.475	1	1	1	1	1	1	2880.63	1	1	1	1	1	1	11.3129	1	1
M378	2.59	780.5537	Not available	1.58867	4.4238	5.75769	0.0868112	0.656071	0.814885	0.160217	0.536013	0.130171	0.0234274	5.75073	1.2269	0.0234274	1.50839	0.420395	0.109598	0.50315	3.17618	0.549261	3.77419	10.2615	40.486	2.89334	1.42909	0.180896	0.271542	0.481753	0.00665668	0.575147	1.89445	0.21737	1.02856	3.03444	1.01246	0.624288	6.23021	0.199366	17.7576	3.40537	27.349	1.90907	0.822325	0.173622	0.0868112	0.993687	1.30437
M379	2.60	245.1866	Not available	0.612764	0.351612	0.479595	0.168141	0.852368	0.297351	0.471181	0.475215	0.578039	1.60267	2.01435	1.01304	0.365012	0.441852	0.518613	0.221756	0.832623	0.597926	1.44139	0.899588	1.05262	0.312447	0.69098	1.14136	0.823676	0.384589	1.56214	0.708523	0.797615	0.244014	0.709662	1.0393	1.14739	0.902354	0.7451	0.298341	2.00958	0.889788	0.869336	0.610792	0.531327	0.784356	1.04507	1.13332	1.42036	0.498244
M380	2.61	304.1293	Not available	0.976824	1.19637	1.16723	1.0006	1.20283	1.38055	16.7224	0.960827	1.17389	3.41279	1.12404	0.981586	0.598593	0.73168	0.431092	0.56492	1.90808	1.15859	0.944685	1.70395	1.27805	1.8133	0.808617	0.845657	0.867924	0.582038	0.543442	0.937515	1.28154	0.568978	0.950208	1.26104	1.63716	1.09769	0.366048	0.651789	2.1276	1.43001	1.18761	0.494559	0.581594	0.757421	0.507724	0.879234	0.5535	1.40247
M381	2.61	319.1878	Not available	0.902378	1.94548	2.06162	5.53	1.40897	0.71191	1.07955	3.03992	1.97109	1.94757	1.708	1.42733	2.01759	1.4111	0.299517	0.856693	2.48186	2.40917	1.33968	2.13524	2.05874	4.16776	1.14844	1.0591	1.22533	1.45071	0.776021	1.03345	1.04044	3.23162	0.9181	2.57077	0.83575	1.2675	0.760599	0.978095	1.21958	0.561967	2.11179	0.66645	1.12312	1.71358	0.602275	0.570847	0.868445	0.732757
M382	2.61	515.3182	Not available	5.10879	3.1045	10.8199	1.95256	0.305712	3.92219	2.48924	0.00625827	0.969673	7.77859	1.458	0.923014	2.41075	4.02515	0.00625827	1.48873	4.33405	4.17393	0.66433	3.22617	4.16299	2.61726	1.21657	1.33445	3.55354	0.0780547	1.26052	1.3682	0.00371267	2.28875	2.25113	0.935596	0.394684	0.508442	0.665639	1.67837	0.629509	9.58474	0.105674	5.57214e-05	0.205587	3.05678	0.415573	5.57214e-05	2.66028	0.00625827
M383	2.61	758.5695	Not available	0.109216	1	3.9934	3.88812	1	3.4839	0.109216	0.109216	0.959526	0.109216	3.71645	1.77028	0.109216	1	0.68463	0.546159	1.98506	0.38452	0.0259632	13.7053	10.9652	48.7692	1	2.98955	1	1	0.109216	0.501234	3.23013	2.34807	0.109216	1.1844	4.32955	0.985329	0.0259632	5.78416	4.24536	31.1189	3.98306	62.6604	2.84253	1	1	1	2.68066	3.35532
M384	2.62	531.2912	Not available	2.63671	3.68608	2.6084	0.997732	0.536368	2.12528	2.57937	0.644211	1.24116	4.07569	1.41109	1.03898	1.27496	2.23701	0.466605	0.714827	2.65949	2.39377	0.881353	1.15442	1.22605	2.19772	0.693226	2.81316	4.05433	0.954916	2.18873	1.5857	0.446502	1.37931	0.690131	1.65107	0.464026	0.704777	0.639184	0.88488	4.3825	2.46822	1.50345	0.703221	0.850167	2.87845	0.46373	0.762451	2.03168	0.672162
M385	2.63	269.2264	Not available	0.598444	0.515839	2.2053	1.5695	0.126267	0.189972	1.25025	1.00102	0.977283	1.34761	1.0895	1.11534	0.477674	1.11002	0.123591	1.5981	3.3377	2.23097	1.37002	1.35163	3.36804	0.319128	1.05121	0.393571	0.606755	0.0140152	1.45419	1.23204	0.986428	1.16992	1.88037	0.878559	0.413308	2.09991	1.36053	0.0466986	0.0787441	1.6236	1.18213	0.432723	0.294727	1.60974	0.0570504	2.89316e-07	0.806201	2.03573
M386	2.63	279.1710	Not available	0.283072	0.36403	0.369815	0.910001	1.77981	0.53292	2.95392	2.90379	0.527629	0.772729	0.500017	0.703916	0.517234	0.824323	0.642333	0.179332	0.449469	0.96661	2.61103	0.455897	0.277864	0.66188	0.428261	1.5937	0.424502	0.285173	3.2137	0.712303	0.916216	0.378653	0.378625	0.570981	0.586685	0.912123	1.20171	0.577253	2.64206	3.67888	1.33597	1.4939	0.499852	1.2488	1.0411	1.56037	2.87333	0.377093
M387	2.63	289.2530	Not available	1.65224	0.512766	1.02489	9.99069e-05	0.488008	2.91074	5.65768	0.00039909	0.206674	1.77211	0.0771391	3.03613	1.32505	9.99069e-05	0.00039909	2.8263	3.07228	2.99295	0.218901	2.11398	3.50195	1.49625	2.54123	1.47952	2.99588	9.99069e-05	0.342791	1.66905	0.00456361	0.731162	0.187818	6.67458	0.452371	1.05366	5.34819e-05	0.0109012	4.03639	1.96039	9.99069e-05	1.35566	0.313561	9.99069e-05	9.99069e-05	9.99069e-05	0.795587	0.671356
M388	2.63	354.0775	Not available	0.36888	0.898608	0.87432	1.1117	8.82719	0.743597	1.01501	0.282019	0.819233	1.07141	1.97746	0.834325	0.249485	1.18762	0.584009	0.790066	1.51929	0.863666	0.88954	1.57069	0.859801	6.81606	0.750481	8.1568	3.27664	1.01699	1.06414	1.14382	0.734642	1.26556	0.548623	0.732578	1.08807	0.962224	0.961213	0.927703	1.2699	0.830829	1.06742	0.829302	0.899291	10.0765	1.07214	1.12335	3.55089	0.823944
M389	2.64	287.2374	Not available	1.70684	0.614864	3.33871	2.83923	0.688679	1.03194	2.41397	0.197845	3.35117	1.29859	0.803266	1.09889	0.106184	0.887283	4.20419e-05	2.72609	4.91997	2.3349	2.1049	1.94056	2.35519	0.53241	0.846548	0.966244	0.963436	1.07373	0.387258	1.19275	2.11098	4.20419e-05	2.41336	1.29946	0.315864	2.8096	0.50623	0.279859	0.466761	1.24142	2.36902	0.427695	0.282545	1.10656	0.0674756	0.200354	4.20419e-05	4.90445
M390	2.64	96.0451m	Not available	0.423998	2.06842	0.476418	0.672715	2.75762	0.992341	4.15862	1.41754	0.728063	0.221542	0.520428	0.283511	0.209648	1.76475	1.18295	1.09288	0.716746	4.91137	0.816938	0.836008	0.759035	0.438202	0.922195	0.787346	0.550903	0.939012	0.516914	0.546427	0.366061	0.431231	0.143698	0.290056	1.46659	12.7169	0.900691	0.34998	0.791491	0.588493	1.84591	0.232889	10.7973	2.14105	0.357605	2.63119	0.92984	2.712
M391	2.65	106.0869	Not available	0.637263	1.07119	0.798101	0.94314	1.15244	1.03247	0.829348	0.936703	1.35466	0.794916	0.79721	0.905015	0.833855	1.22086	0.606906	0.558454	0.767303	0.978584	1.05934	0.823409	0.794874	0.871059	1.10698	0.952878	1.20888	1.12881	1.00241	0.65805	0.665509	0.78275	0.664518	0.882278	0.726475	0.803971	1.09393	0.964408	0.983345	0.801852	0.601392	1.05127	1.08514	1.06374	1.03609	1.13679	1.01042	1.24838
M392	2.65	142.1231	Not available	1.41707	2.97655	17860.5	2660.66	36366.1	1.87216	1.04028	46.3216	1.26322	2.31465	2.80212	2.04282	1.64008	1	1.68879	1.35039	1.33392	0.844242	1.38332	1264.99	3954.06	25579.4	1	25987	1	7621.44	0.680308	1.31265	1.7647	0.999534	3.54347	1.79548	1.20369	0.810529	0.936733	0.969143	181.245	43798.4	27841.1	11973.7	1	34577.7	1	1	0.91792	0.979201
M393	2.65	197.0809	Not available	1.17168	2.0589	1.86295	2.2207	2.25846	1.20473	1.25876	2.12147	2.88083	3.26195	3.24404	1.5782	0.845288	1.40373	1.04808	1.09776	3.46691	1.53516	1.75449	6.13019	1.99707	0.981115	1.56031	0.978795	1.29737	1.06348	1.22181	1.46711	1.58647	0.999931	0.841308	0.774689	0.722383	1.19251	1.24845	0.652023	0.712472	1.25153	3.00619	0.534142	1.87695	0.935677	0.401449	0.687711	1.06828	0.728787
M394	2.65	567.1841	Not available	1.51111	2.46092	1.40057	2.61941	1.15754	1.52184	1.89994	1.38697	2.72342	2.41894	2.16737	1.66675	0.637391	1.93162	0.953381	2.26049	3.06598	1.20478	2.05866	2.53607	1.1777	0.97116	1.45797	0.775658	1.62132	1.18899	0.875343	1.29701	1.10773	0.568014	0.794148	1.48129	0.546492	1.07908	1.02951	0.736698	2.52857	1.07475	2.11618	0.329698	1.32592	0.880233	0.393577	0.803494	4.83011	0.317288
M395	2.65	583.2551	Not available	1.33647	1.39793	1.33909	0.897372	0.468058	1.91099	0.409614	1.45279	1.1039	1.00862	0.907774	1.32589	0.753036	0.783417	0.489939	2.55176	1.05425	4.25089	1.02069	1.39148	0.631341	0.58432	1.41528	1.3956	1.21867	1.17539	1.2413	1.55923	4.02777	0.535488	0.852749	1.57931	0.541328	1.74183	0.59198	1.3251	2.62693	0.50633	0.98476	0.294144	1.06571	0.295475	0.54808	1.01385	1.19566	0.587399
M396	2.67	219.9890	Not available	0.680192	0.990086	1.10564	1.23172	1.42575	0.648676	0.871761	1.01574	1.00579	1.83766	0.511512	0.944143	0.669217	1.12668	0.436428	0.544444	1.35905	0.941859	0.908404	1.29128	1.00163	1.30222	0.856305	0.953104	0.987342	0.748104	0.926604	1.01552	0.61772	0.645286	1.04744	0.938246	1.19091	0.94163	1.23784	1.19955	0.683994	0.925808	1.06408	0.931331	0.878703	1.08258	0.61622	1.27333	0.685723	1.02737
M397	2.67	621.2113	Not available	0.498629	2.22741	2.05418	0.832497	0.651463	2.54046	1.71498	1.50261	1.96331	3.00767	0.80159	1.38121	0.313895	0.946623	0.30178	2.79527	1.73948	4.54748	1.3881	3.9552	0.986624	0.50441	1.18818	1.70125	0.834914	1.20844	1.54489	2.6751	5.51404	0.320799	0.429131	1.79376	0.489184	1.62233	0.300563	0.993606	2.1929	0.898582	1.72574	0.0254897	0.935673	0.399194	0.382699	1.18811	4.54224	0.150213
M398	2.68	313.1556	Not available	0.449063	0.728684	0.789735	0.234531	1.52065	1.12917	0.890355	0.885776	1.10496	0.363942	0.842003	0.782974	0.760899	0.98553	1.10687	0.0903078	0.534404	1.64551	2.15953	0.996036	1.31464	0.998017	0.414927	0.532989	0.55881	0.439816	2.34631	0.893058	0.722212	0.489923	0.496502	1.10866	0.933276	0.778293	0.723019	1.15577	2.55542	2.35128	0.563669	0.839809	0.982054	1.20486	1.00198	1.71384	1.68083	0.525871
M399	2.68	333.1378	Not available	0.974313	1.6993	1.96389	7.3777	1.95033	2.70906	2.92321	4.2627	2.68373	2.2947	1.06504	1.12639	0.913152	1.00816	0.71067	0.929258	1.71484	1.52863	1.67507	1.51858	1.08863	1.19819	0.84142	0.942248	1.11853	2.62215	0.798057	0.658281	1.07578	1.14219	1.1857	1.33324	0.683353	0.860756	0.820194	0.850861	3.19677	0.774486	4.18162	0.544211	0.780229	0.690423	0.587423	0.731354	0.707273	0.554716
M400	2.68	351.1111	Not available	0.321967	0.699397	0.81092	0.392686	1.7745	0.875036	1.04145	1.17655	0.906338	0.567536	1.48865	0.82886	0.322756	1.1038	0.350341	0.163787	0.673297	1.25227	1.89584	0.956185	1.26616	1.19318	0.546568	1.00937	0.708945	0.529062	2.28815	0.844318	0.779745	0.266844	0.418345	0.802678	1.00856	0.893908	0.741132	0.999214	2.30611	1.90152	0.621016	0.840445	0.83169	1.65785	0.882269	1.84031	2.27555	0.671823
M401	2.69	261.0046	Not available	1.24658	0.932906	1.3357	1.2396	1.54755	0.957455	0.948083	1.42211	1.67668	2.22665	1.54931	3.51803	1.11745	0.917985	0.81123	0.997085	1.79734	0.898962	0.797633	1.70564	1.35602	1.90884	0.600205	1.02012	1.45627	0.781293	1.07083	1.98563	2.07264	0.861586	1.39779	1.45302	1.91611	1.00695	1.18611	1.20249	0.70236	1.26363	1.13061	0.88958	0.867695	1.02565	1.06279	1.02836	0.326609	1.15941
M402	2.69	589.3018	Not available	0.439376	0.093651	1.20997	0.933645	0.616091	0.0354251	5.32889	1.31968	0.363287	1.21133	5.81573	0.494145	0.0534347	25.5751	0.720904	4.40444	4.55423	34.079	1.07023	25.7389	0.397853	0.0197421	0.43659	0.153142	4.62746	4.05718	0.113473	8.22415	3.20199	0.328189	3.41707	2.30982	6.66119	1.00766	13.8819	0.543466	0.671751	3.28196	11.439	4.58684e-05	0.101972	0.358681	4.58684e-05	4.58684e-05	4.20251	0.0949935
M403	2.69	591.3175	Not available	0.973452	0.0456343	0.905729	1.65336	0.478336	0.000181562	4.5222	1.09545	1.78304	6.55878	0.213724	1.46145	0.0133066	58.1347	0.0618963	12.1605	6.32485	3.80806	4.45475	50.1563	1.46337	0.0990469	1.7214	0.144281	5.0373	9.35789	0.487647	7.60618	6.05731	1.21083	0.886258	9.65535	0.136749	7.15067	3.41992	5.32634	0.700471	1.09427	0.713761	0.391345	0.00109076	2.30476	0.100489	0.000545382	0.196648	9.07811e-05
M404	2.71	472.1018	Not available	0.840391	0.234144	1.23147	0.845786	0.812123	1.57201	2.18004	1.7378	1.04348	1.42619	6.40171	1.47815	0.779619	1.35136	4.7547	5.78298	1.60727	0.873298	0.668827	1.01714	1.53371	3.7545	0.866831	0.0570845	0.960655	0.227139	0.94042	1.24554	1.34777	0.452584	0.963044	1.12028	1.06186	1.00261	1.29745	0.58006	1.05459	0.713043	1.55933	0.377289	0.912131	0.304158	0.337604	0.148056	108.12	0.615611
M405	2.72	232.0279	Not available	1.52848	1.34927	1.07406	1.4163	149.146	0.427556	0.313843	12.3303	34.61	1.86005	43.7321	0.859996	0.464957	0.833791	54.3487	0.432476	1.64217	0.715881	0.930747	101.034	1.71139	1.95378	0.769608	117.994	3.31815	0.995731	1.05597	0.897659	0.641394	0.392351	6.7202	0.820927	1.00279	1.00033	1.05648	1.33004	1.07034	0.458071	1.13589	0.745565	19.8698	69.6877	0.615759	0.80577	0.360399	2.92683
M406	2.72	299.2373	Not available	4.30679	2.54268	6.62664	0.00310758	2.16813	6.83076	0.753166	2.50055	3.82025	6.7806	9.23824	27.2216	9.49665	0.786064	3.27474	0.112205	3.67954	2.0442	8.65808	11.9684	10.3917	0.785918	2.86411	0.00310758	6.90688	0.00310758	0.101079	0.239832	2.63659	0.00202767	1.54942	6.97644	2.54738	1.21777	2.20794	0.753832	7.50964	15.4894	1.72812	3.89829	0.970588	3.28074	0.00310758	0.00310758	0.349986	0.834001
M407	2.73	254.0602	Not available	0.535129	0.746103	1.37711	1.39195	0.821453	25.9827	0.694197	0.63072	0.922573	0.89506	1.22367	0.808965	0.73006	0.838205	364.421	380.819	1.52173	0.313314	0.618834	0.140696	0.614561	1.20538	1.2602	0.922083	1.10011	0.43682	1.78484	1.31135	0.987065	0.175876	0.548536	0.878466	0.616603	1.10568	1.21696	0.698185	0.671627	0.807122	1.0512	0.68943	1.31205	0.959004	0.287753	0.601382	34.3204	0.995992
M408	2.73	430.0918	Not available	0.872746	1.17584	0.203817	0.136577	8.28428	21.9369	1.01087	1.15595	1.94282	1.91375	5.17089	1.79948	0.787726	0.141971	256.689	299.157	0.580482	0.824133	0.847437	13.8087	0.433444	1.45877	0.510998	11.5043	0.697879	0.639402	0.776717	0.855411	0.83027	0.409983	1.40796	1.28751	0.893749	0.661047	0.776282	1.20391	1.31953	0.422217	0.630307	0.525804	1.92634	3.61568	0.739585	0.331985	74.9885	0.931338
M409	2.73	452.0731	Not available	1.3031	0.994626	0.805978	0.301978	0.843533	2.35322	2.48125	0.807269	0.684228	1.4339	3.15023	1.22622	0.929271	0.735278	13.9239	17.3855	1.03631	0.896797	0.74627	1.35113	0.92186	1.40539	2.49784	1.81706	0.480375	3.08014	0.883799	1.08718	1.02456	0.749633	1.1852	1.14739	1.39133	0.776551	0.81083	0.691484	1.5776	0.919136	0.782508	0.421367	0.519822	0.276804	0.138402	0.422573	0.78926	0.922762
M410	2.73	513.1271	Not available	0.882792	0.771266	0.565331	0.42867	0.62905	2.41453	1.93381	0.795002	0.874962	1.38821	1.19365	1.36636	0.686201	0.474563	1.30852	0.743753	0.916435	1.05197	0.921733	0.646254	0.762721	1.52947	1.64372	0.771339	0.738424	0.553585	0.942101	1.40295	1.05081	0.353193	1.14718	1.07887	0.936745	0.928617	0.638606	0.663849	5.81794	0.942493	1.07267	0.545273	0.365899	0.552626	0.639913	0.682467	1.98309	0.775078
M411	2.74	412.2849	Not available	4.38613	0.0663501	2.69026	3.2421	0.759786	0.573338	0.174157	1.45051	1.45546	0.159073	0.535028	0.518378	2.87227	2.64888	1.39181	1.6892	9.63102	1.28908	2.56232	0.326139	1.01815	1.572	1.51531	0.0848738	1.142	0.250957	0.528	2.03326	1.44891	0.804663	1.03249	0.828672	1.31136	6.01596	1.45632	1.12627	0.981094	12.3908	1.59663	1.41856	1.99682	0.0849135	0.0307834	0.14169	0.161004	0.612348
M412	2.74	427.1608	Not available	0.970961	1.07428	0.719816	0.650554	0.68311	1.39406	1.54889	1.1633	1.28867	2.50519	2.57064	0.865395	0.898533	0.750214	0.580895	0.820531	1.49338	0.922942	0.88907	1.04015	0.97534	1.36706	1.19365	0.916692	0.943552	1.10089	1.02796	1.05192	2.28684	0.81477	0.778021	0.919767	0.788172	0.940706	0.8379	0.690103	1.11444	0.90733	1.86029	0.606077	0.584489	0.668287	0.50613	0.70597	0.753926	0.815232
M413	2.74	466.3165	Not available	6.13864	0.356892	8.49771	10.222	0.630721	0.451695	0.502528	1.12538	1.91488	0.0772814	0.521244	0.26721	4.09476	7.39706	1.8812	2.26681	13.3646	0.930132	2.807	0.332645	0.956731	5.9268	3.04587	0.266871	1.08383	0.000976667	0.414545	1.79188	1.25548	0.982693	0.992024	1.04298	1.20123	8.78266	1.7078	1.08522	1.0611	45.3043	2.25769	3.31072	5.74173	0.531323	0.000976667	0.000976667	0.653193	0.260588
M414	2.74	595.3490	Not available	325.692	1	9.48095	6030.36	1	3.80707e-05	4.79192	14839.6	7.2202	2.8293	1.33333	0.666667	3.80707e-05	27.4903	3.80707e-05	601.565	8181.41	844953	130671	4500.63	2.12115	1	518.083	1373.27	566.767	39.0837	3.80707e-05	5420.92	0.666667	3.80707e-05	3.80707e-05	50.5068	0.666667	288406	0.666667	851817	125045	1	531.152	1	1	10.3624	1	1	0.103699	3.80707e-05
M415	2.75	167.0567	Not available	10.5066	0.508081	0.769739	1.52616	0.295157	0.738338	3.25626	0.898631	0.974237	0.672529	2.18114	0.0653715	1.09333	1.37764	1.70161	0.604971	2.52503	1.70491	0.977835	1.27351	0.630053	0.767518	1.56065	1.72075	0.286033	0.277317	6.79377	1.53144	0.0979299	0.340302	0.251553	0.745784	0.0327484	1.83958	0.0262793	2.97652	0.0895086	0.164839	0.458388	0.243883	2.4307	1.73258	0.0261212	0.383094	1.06952	4.19286
M416	2.76	195.0326	Not available	1.68455	1.06376	2.34734	1.90359	0.86425	1.46668	0.873731	1.52068	0.756422	2.81845	1.00659	2.44621	2.18916	2.03495	3.34052	1.65173	0.604318	2.27934	2.24651	1.61456	2.64766	2.30235	1.11958	0.874531	1.14855	3.19632	0.299545	1.20962	1.99055	2.08101	3.58831	4.09791	0.323058	0.246247	0.345758	0.735294	1.37096	0.764028	0.887349	1.14482	2.4356	1.58864	1.10629	2.41635	0.740909	3.80255
M417	2.76	323.2181	Not available	3.26832	0.44182	0.239251	0.0254912	0.310916	2.04587	2.05456	0.367104	0.46613	4.66109	0.931628	1.09509	3.75188	0.195642	5.02498	0.506638	0.308679	0.461545	0.181968	0.421192	0.618709	0.475375	1.55517	0.588525	0.415478	0.83638	0.414733	2.65821	0.862104	1.96936	4.25328	1.03453	2.50363	0.734702	0.97917	0.106092	3.03683	5.12781	2.19284	0.401935	0.231244	0.108706	0.916273	0.271379	0.120489	0.944113
M418	2.76	485.1700	Not available	1.28296	1.37396	0.827629	0.10232	0.00521896	0.660387	2.26263	1.13986	0.903423	1.27551	1.46237	1.78556	0.488691	1.06596	0.960845	1.08158	1.57619	0.80597	1.17191	1.08313	0.707587	2.29393	1.2662	0.92591	0.621019	0.183002	0.520323	0.733982	0.99558	0.0649378	0.694895	0.964976	1.17828	0.790197	0.640288	1.02096	1.53523	0.916312	0.53271	1.60757	0.186446	1.64531	0.015496	0.579168	24.5102	0.402686
M419	2.76	590.1945	Not available	1.14357	0.0187367	3.30536	3.63331	5.57446	0.469926	5.41101	12.407	0.624301	2.30539	0.482645	0.427718	0.0580225	12.6405	0.0735926	0.668024	1.48627	4.15997	8.69974	3.21522	2.85435	0.742395	6.11933	4.25308	2.22989	3.49401	0.604061	1.4267	0.53391	1.01786	0.606357	1.20346	0.36798	4.6857	3.23687	1.87039	1.91526	0.138951	7.34526	0.0405659	3.34568e-05	1.75192	0.0566138	4.95823	2.98733	0.0435371
M420	2.77	102.0920	Not available	1.2915	0.832568	0.660084	0.423145	0.714372	1.03904	1.15216	0.692796	0.895393	1.63246	0.879884	0.990095	1.32642	0.610131	1.40087	0.790774	0.670192	0.804871	0.63337	0.770156	0.788828	0.73035	1.02456	0.844166	0.77353	0.839038	0.85336	1.21148	0.929525	1.07794	1.41701	0.891888	1.2873	0.871675	1.05317	0.519494	1.6624	1.46852	1.22508	0.775497	0.642518	0.52956	1.00154	0.776211	0.611844	0.997381
M421	2.77	463.1343	Not available	1.35227	6.06855	6.97221	8.62882	0.673752	4.92589	3.06978	22.0668	0.780099	2.53978	5.18399	1.55665	1.3714	1.04923	1.25237	0.943843	1.5288	1.05484	5.78083	18.4354	1.13493	1.50911	1.09793	12.1545	1.00401	1.84429	1.27577	1.19378	1.122	0.879528	2.91284	1.30191	0.559912	1.26604	0.593888	1.32492	3.03157	1.01322	1.22604	0.884656	0.501084	12.2086	0.144506	7.11626	1.0067	0.615776
M422	2.77	491.1258	Not available	0.994602	0.701207	1.11288	0.380472	0.899739	1.04642	2.41806	1.64052	2.55497	3.01013	3.34925	1.99137	0.44352	0.897005	0.978672	0.976233	1.10923	1.22751	3.14792	0.902748	0.950369	1.53435	2.32502	0.228775	1.34178	2.32669	0.374769	0.503894	0.765809	0.200253	0.772712	1.19531	0.668219	1.19667	0.992359	1.33642	0.90266	0.880243	0.937515	1.79257	1.3327	1.30728	0.0178675	1.20578	1.74186	0.861743
M423	2.78	162.1132	Not available	1.1224	0.789112	0.618505	0.34585	0.714962	0.998869	0.989528	0.757462	0.974627	1.40619	0.833634	0.928095	1.10449	0.608621	1.14281	0.801369	0.717923	0.895754	0.658823	0.794063	0.787208	0.751011	1.0734	0.867618	0.751893	0.86677	0.942517	1.06694	0.801136	0.97834	1.2647	0.914725	1.2679	0.922627	1.0641	0.547538	1.5634	1.2495	1.18008	0.780085	0.624217	0.504201	1.04069	0.790846	0.625455	1.06895
M424	2.78	184.0610	Not available	1.94511	0.961948	0.85976	7.46766	1.80563	1.73323	0.860677	0.634039	1.43886	1.03054	3.43842	1.65881	3.1172	0.99955	0.427498	1.04769	2.17543	1.03145	1.00576	1.74445	2.30065	7.69195	0.514497	1.53004	0.889266	0.538784	0.570909	0.827781	0.835297	0.808942	0.590917	0.781412	1.35287	0.578059	0.82234	1.20408	1.04537	3.29722	1.05116	0.970877	4.0811	1.28648	1.11431	1.96102	0.76131	0.265608
M425	2.78	305.2075	Not available	0.785042	0.440399	0.333529	0.0430192	0.268619	1.34459	0.770674	0.5447	1.07744	2.8373	0.74834	0.761297	0.414549	0.376317	1.6229	0.0558474	0.337154	0.487032	0.286975	0.37681	0.453393	0.521579	1.35222	0.71341	0.40621	0.989266	0.638402	1.57531	1.19646	1.11571	3.7313	0.966086	1.53877	0.394464	1.02193	0.15999	2.55035	2.4943	1.54654	0.433159	0.171082	0.146702	1.30682	0.544863	0.136133	0.987579
M426	2.78	352.1659	Not available	0.763583	0.531795	0.390505	0.149623	0.475594	0.883026	0.913263	1.52589	0.45083	0.14821	0.48089	0.76022	0.642806	0.722877	0.366409	0.239658	0.565709	0.372292	0.436994	0.461126	0.994737	0.507588	1.37255	1.10306	0.575381	0.252595	1.476	0.830725	1.18609	0.0897991	0.484164	0.914017	1.32726	1.23808	0.737795	0.510241	0.910624	0.64378	1.09299	1.06993	0.732383	0.908117	0.542386	1.12526	2.34655	0.899534
M427	2.78	357.2793	Not available	5.05999	0.253849	1.95744	0.52842	3.57264	0.37413	2.7635	2.90683	1.78594	0.508124	2.11556	3.80258	0.912489	3.86178	0.461435	8.63041	7.83431	6.49592	2.32068	1.70309	2.23092	0.73417	3.36352	1.43287	1.09396	2.32805	0.462765	2.15454	0.953868	7.29232	2.7721	0.389179	0.840506	3.60379	0.812758	1.27457	0.112364	0.236005	4.57778	0.0357424	0.612174	0.389251	0.0607654	0.0596088	2.30141	2.13724
M428	2.80	464.1912	Not available	0.979744	0.558927	0.247885	1.02819	0.0383659	1.63731	2.78478	2.31924	0.545554	3.30241	11.5863	0.850513	0.841434	0.460873	0.803889	1.56383	1.87069	1.37356	1.02253	0.5234	0.132067	1.64804	2.68894	2.66551	0.0457593	0.0104604	0.917291	1.34056	1.7413	0.871715	0.616728	2.99003	0.485153	0.514931	0.38655	0.316647	1.56497	0.18855	1.07702	0.817744	0.0612139	0.497897	0.00523019	0.122981	1.8245	0.31997
M429	2.81	319.0676	Not available	1.52492	0.988472	0.874174	1.09297	1.06855	0.798426	3.62496	0.610201	0.885661	2.76115	4.14942	1.89452	1.7878	1.03688	1.5043	1.3508	3.23306	1.03701	1.12628	1.64937	1.03558	1.23135	0.736375	1.20558	0.785445	0.290315	0.688987	0.989691	1.20646	0.638019	1.75034	1.24396	0.995733	1.3483	1.32161	0.908273	0.638739	1.0871	1.0805	0.898149	0.879725	0.87924	0.458439	0.729489	1.00284	0.894489
M430	2.82	303.0871	Not available	1.32459	1.02565	1.04116	1.26623	2.32126	0.720593	2.66482	11.1567	0.945509	1.02741	2.55012	2.38406	1.56651	0.668913	1.50666	1.64804	1.72772	0.77103	0.893315	1.55665	1.00719	1.03868	0.768577	0.988203	0.672725	0.636821	1.46947	1.15379	1.85317	0.79399	0.825144	1.24786	1.12964	1.10875	1.00259	0.725127	1.11051	1.30321	2.72513	0.603965	0.658885	0.992814	0.583648	0.689108	1.43929	0.805658
M431	2.82	459.2512	Not available	0.721931	2.60988	0.778698	1.16515	5.85831	3.4973	0.813619	3.43653	0.340469	0.308298	1.02306	1.41912	1.40746	1.44289	1.85864	2.67717	1.40512	0.613595	1.39735	6.66232	1.04695	0.439896	0.289161	1.1266	0.336764	0.187073	3.73884	5.45433	0.938264	0.642524	0.314865	1.37855	0.419263	0.44212	0.514648	0.255457	0.940497	2.15668	1.68917	0.74416	0.743488	0.574471	5.69701	0.697602	2.21472	0.192263
M432	2.82	497.2064	Not available	0.678151	1.74733	0.094405	0.9354	5.49928	1.92573	1.02319	3.63674	0.554041	0.698981	0.649982	0.998083	0.755622	1.79665	0.802603	0.887694	1.43982	0.722819	1.53389	4.54434	0.305683	0.193951	0.298544	1.14284	0.0174517	0.0878211	4.65976	3.52129	0.72752	0.412799	0.433062	1.22255	0.267934	0.470443	0.356006	0.0701278	0.985136	1.15912	1.08913	0.290172	0.658148	0.621054	6.24016	1.00695	2.21286	0.289612
M433	2.83	167.0568	Not available	1.37371	0.717906	0.57065	0.767375	0.923023	0.582655	5.11721	0.53285	0.508592	0.632881	2.55447	0.251936	0.795711	0.950015	1.46957	0.995237	3.11247	0.519453	0.715472	1.3079	0.978425	1.15206	1.11841	2.16131	1.03118	0.374745	0.733873	1.49303	0.184624	0.306246	0.270279	0.731214	0.0618149	2.93079	0.0764524	1.81689	0.0481199	0.242576	0.437999	0.501822	1.584	3.4995	0.0994641	0.640083	0.427185	5.99511
M434	2.83	749.5164	Not available	1	1	1	1	1	1	16023.1	176325	1	46015.6	1	906339	4.04637	1	1	1	1	1	1	1	2	1	1	1	1	1	1	1	1	1	1	1	1	1	1	1	1	1	1	1	1	1	1	1	1	1
M435	2.84	188.0709	Not available	2.43575	0.60801	4.02962	0.145015	0.292007	1.40419	0.747741	0.315285	0.182258	1.01016	7.89329	1.02253	1.1847	0.152032	11.9925	0.283692	1.57767	0.174079	0.502242	0.481587	1.77646	2.03896	0.57296	2.03453	0.302377	0.0490172	0.870834	0.550106	2.82741	1.45332	0.741799	3.06223	1.07867	0.432079	0.604468	0.758059	0.621384	0.202068	0.260472	0.0955417	0.212759	0.348709	0.126359	11.8278	4.01295	0.803861
M436	2.84	446.2049	Not available	0.787448	0.0894501	2.06922	0.248349	0.149027	1.53804	0.49215	0.440447	0.0592475	2.24534	6.95043	0.937669	4.01492	0.259881	4.99127	1.68727	1.10258	1.34948	1.09607	1.03714	0.847138	0.915635	0.673873	1.70315	0.648413	0.0877144	0.191175	0.955617	3.30797	1.71761	1.28576	1.51691	0.565843	0.338763	0.17814	0.0973534	1.43772	0.766087	0.962862	0.0751859	0.0034045	0.264944	0.000152878	1.50799	1.57974	0.224587
M437	2.84	591.4218	Not available	0.117069	0.168716	0.114331	0.577018	1.53219	0.0143579	273.634	7450.16	0.0143579	1341.63	1	387792	0.0143579	0.324352	0.0143579	42.1258	144.82	1	22.724	0.187868	59.7864	0.489049	0.501335	0.961085	0.364419	0.0309465	0.0143579	48.1725	3405.66	0.0143579	27.904	1.13945	1	1	1	1	1	2.30915	0.265502	4.01026	0.815837	1.4903	1.37702	0.404763	0.0143579	0.0143579
M438	2.85	137.0714	Not available	0.591432	1.55639	0.617574	3.03853	0.974163	1.086	0.74946	1.11542	0.816613	3.79968	0.646695	0.824002	1.23031	1.67713	0.957296	1.1047	1.88705	0.882446	0.826149	0.485699	0.468287	0.685048	1.33124	0.969221	0.710758	1.73362	2.95289	1.26887	0.866196	0.964881	2.11654	2.87697	0.806577	1.4828	0.98635	1.51142	0.893126	1.04609	4.55477	0.609348	1.32367	0.580722	0.874881	2.28041	1.34249	0.724415
M439	2.85	285.1005	Not available	0.572624	0.664466	5.19932	1.0293	0.467092	1.46637	0.398104	0.347147	0.132562	1.0883	7.18129	0.843644	0.193118	0.102291	2.07024	0.246924	1.14953	0.0948438	0.625106	0.328342	1.36108	1.76246	0.659976	2.65722	0.566054	0.0468961	1.54976	0.233969	2.39127	1.35884	0.418379	2.16284	0.747186	0.384067	0.223388	0.989815	0.181613	0.152983	0.133243	0.0453868	0.134316	0.204189	0.0439313	15.0447	4.53983	0.766075
M440	2.85	329.2700	Not available	0.964434	0.974996	1.52251	1.42036	0.517888	1.15514	0.633621	0.77781	1.56433	0.334437	2.24611	1.15021	0.815554	1.92893	1.10571	2.35399	0.841838	1.13837	0.826154	0.759933	1.5167	1.7597	0.751441	1.02238	0.555995	0.541594	0.721827	1.38769	1.00321	1.24953	0.886113	0.838371	1.19098	1.00144	1.03559	1.24059	1.18654	1.54475	0.790254	1.29357	1.15105	0.828285	0.894531	0.220842	1.23529	0.935642
M441	2.85	491.2997	Not available	2.05053	0.00963101	1.39137	11.2932	0.00481551	7.2372	13.0013	6.05216	0.00173735	1.55181	2.86161	0.000261679	859.055	0.00481551	0.131115	4.30134	3.59554	0.105581	0.000261679	0.00481551	13.976	0.00481551	3.83263	1.05958	0.65505	0.00481551	0.00564905	110.2	1.38318	2.21867	0.616911	0.15201	5.57423	0.000261679	0.000261679	0.000261679	0.970256	11.3292	0.00481551	0.00481551	0.00481551	0.00481551	372.491	0.00481551	0.747702	0.290189
M442	2.85	675.5438	Not available	1.03327	0.882027	1.63451	1.41627	0.4523	1.13135	0.549516	0.711363	1.47185	0.226542	3.02221	1.547	0.78448	2.34571	1.11565	2.61135	1.00697	1.33844	0.910113	0.601975	1.53897	2.43188	0.866849	1.4525	0.185456	0.424704	0.537395	0.735944	1.0344	1.10476	0.750058	0.810054	1.28848	0.905533	1.04469	1.10603	1.48189	1.67236	0.662263	1.56427	1.25422	0.814139	0.530366	0.0927281	1.17946	0.758261
M443	2.86	197.0674	Not available	14.8622	2.06542	0.496877	1.23615	1.23503	1.31156	3.38993	0.391755	1.86078	3.23071	1.72445	0.10391	1.00574	0.900563	0.798878	0.994396	3.64244	2.35112	1.62456	2.85994	0.850488	1.50694	1.30568	0.864715	0.478028	0.797688	6.57086	0.854133	0.504067	0.577744	0.14372	0.589589	0.0694151	1.67693	0.0667599	4.33412	0.120244	0.0196972	1.22722	0.0292078	2.97652	1.2453	0.100293	0.399384	0.512835	1.0056
M444	2.86	200.1291	Not available	1.32133	0.920525	0.791991	0.73064	0.985846	1.07294	1.63502	0.993722	1.76592	1.57114	0.538026	0.966773	1.0172	0.983647	1.24491	0.653336	0.871114	0.591907	0.788847	1.08129	0.660153	0.855794	1.21038	1.05052	0.982277	1.6836	0.780253	0.697278	0.770471	1.17424	1.22059	0.93811	1.34017	0.791369	1.12998	0.914706	1.0747	1.1181	0.927412	0.876821	0.690652	0.937123	1.29278	1.02095	0.743717	0.699679
M445	2.87	160.0761	Not available	1.96506	1.00534	0.623465	0.928797	0.553015	0.3732	0.171502	1.0177	2.13449	0.116908	1.19501	0.967201	0.523993	1.62188	0.614933	0.27629	2.22655	0.450159	0.521371	0.759771	0.73574	0.233876	0.529352	0.374008	0.700747	0.254255	0.987591	1.26793	0.355817	0.743455	0.520392	1.20556	0.665239	0.719658	0.880869	0.372247	1.18453	1.78432	3.40572	1.1898	0.979595	1.00127	3.14466	0.998731	2.67419	2.2121
M446	2.87	227.1032	Not available	1.31059	1.73096	0.390152	0.634078	0.497306	0.809399	1.80508	0.5377	2.11913	0.679318	1.78768	1.03177	1.07779	1.01238	1.37741	1.70871	0.946911	0.858336	1.3472	0.488423	1.94395	0.915057	0.783004	0.882884	1.15065	0.807609	0.581637	0.859558	1.0054	1.09325	1.79914	1.59019	1.97629	1.84484	2.38027	0.660165	0.507069	3.68016	1.57213	1.23424	0.942813	1.05137	0.82365	0.843985	0.833188	0.86934
M447	2.87	315.2541	Not available	0.749928	0.113878	1.33068	0.719613	0.293812	0.893483	0.295013	1.03251	1.67734	0.825774	1.3857	1.91108	0.986548	0.916752	0.803509	2.20566	0.309542	1.18248	0.589487	0.600552	0.881686	1.49301	0.7607	1.39305	0.590652	0.000367423	0.759743	0.371933	0.699732	1.04446	0.536072	0.550921	1.18158	1.1206	0.767328	0.539094	1.80231	1.18945	0.525567	1.41387	0.55663	0.363953	0.934671	0.159066	1.52671	0.957528
M448	2.87	376.0431	Not available	1.21233	10.9416	1.30671	4.7462	1.98764	1.62244	4.00405	0.0664141	0.517192	2.33178	3.90775	1.58657	0.992108	0.000588986	1.42899	0.229852	2.4987	0.975047	1.13644	7.58087	2.40631	5.01355	0.000588986	1.11326	4.59334	0.581666	1.03769	1.14945	0.93193	0.310238	1.12261	1.34887	0.889616	1.35103	1.00964	0.787039	2.39379	1.34931	10.0866	0.458511	0.874361	0.000588986	0.000588986	0.767555	1.23982	0.652801
M449	2.87	647.5127	Not available	1.20501	1	1	1	1	1.43461	0.181309	0.181309	2.97439	0.181309	878.988	358.019	0.491403	1	0.181309	5.90227	1	638.672	1	1	1	10.4963	1	2	1	1	0.181309	1	1	0.181309	0.181309	0.181309	755.203	1	130.77	1	1	3.96372	2.49232	1	1	1	1	1	3.19195	1.84677
M450	2.88	260.1587	Not available	1.22658	1.44407	1.45338	0.793899	1.00262	1.10916	0.981785	0.98233	0.923852	0.779873	1.28767	1.08129	1.30967	0.919949	1.16114	1.34104	1.11702	1.26485	1.03081	1.19535	1.35381	1.03979	1.05235	0.998598	0.810842	1.2597	0.968507	1.22704	1.39853	1.1883	1.04903	1.23395	1.38177	1.0962	1.06549	0.959361	1.00954	1.16862	1.05273	0.834433	1.04183	0.928449	1.10312	0.815935	1.09067	1.20288
M451	2.90	158.1180	Not available	1.45879	0.973252	0.644262	0.736148	0.518032	1.02315	0.895118	0.850197	0.695908	1.27978	1.03703	1.48211	1.06528	1.09892	1.60285	1.3354	1.04706	1.40527	0.956898	0.611953	0.753782	0.890461	0.867918	0.808798	0.803905	0.630712	0.250484	2.02014	0.776777	1.15198	1.24367	0.773682	0.972252	1.80027	0.928355	1.00828	0.991724	1.36155	1.00121	0.728148	0.648764	1.40968	0.794332	0.750184	1.07037	0.334744
M452	2.90	508.3750	LysoPC(P-18:0)	0.434121	0.579792	0.130201	0.130201	0.272074	0.666566	0.477121	0.266249	0.434177	0.0351111	0.00888816	0.407042	0.819442	0.130201	0.348507	0.714128	0.00888816	0.27432	0.31572	0.287054	0.650756	0.98873	0.983305	1.10515	0.130201	0.130201	1.04968	0.422858	1.15536	0.442171	1.02088	0.78475	1.43118	0.351797	1.08404	0.890465	1.24147	2.4277	0.891481	2.09863	0.320956	0.770712	0.379511	0.29217	1.20914	0.997221
M453	2.92	578.4179	Not available	3.24411	0.666667	0.666667	0.666667	130.174	0.00473927	2.25646	0.859594	0.00473927	0.144912	1.07865	0.0418038	0.907216	0.666667	0.00473927	0.614243	0.172112	5.1058	0.227334	0.666667	334.112	0.666667	0.666667	967.037	0.666667	0.666667	3.96341	1.43097	0.168413	0.00473927	0.744479	0.352698	1.3676	0.0418038	0.933093	0.0418038	0.0418038	576.334	0.666667	0.666667	24.2228	0.666667	0.666667	120.345	2.15719	0.0260784
M454	2.93	480.3452	LysoPC(P-16:0)	0.763817	0.352313	0.19345	0.248749	0.621528	0.556611	0.510866	0.707464	0.558537	0.0466155	0.508031	0.722693	0.716882	0.422532	0.580071	0.720826	0.308309	0.501562	0.514329	0.266709	0.768572	0.735986	1.0737	1.16793	0.331004	0.323957	1.36972	0.779224	0.925535	0.578807	0.996658	0.789301	1.31201	0.542359	0.861144	0.784195	0.790301	1.81497	0.677511	1.50835	0.79806	0.87435	0.770613	0.731817	1.55197	0.95072
M455	2.94	114.0670	Not available	1.25541	0.993906	0.667927	0.831789	1.35204	1.00912	1.03583	0.985713	1.09157	2.08673	1.68949	1.47746	1.07032	0.750279	1.34769	0.832352	1.31354	1.16156	1.3993	1.2672	1.19359	1.53045	0.962953	1.03251	1.61598	0.864636	0.89391	1.29476	0.877277	0.706254	1.04411	1.24559	0.990035	1.13252	1.15229	1.33189	1.15614	0.797004	1.02963	1.12986	1.02824	0.866376	0.489676	1.23496	0.806697	0.906848
M456	2.94	335.0224	Not available	0.860844	1.06979	0.795196	0.771448	1.47126	0.999286	0.99954	1.05063	1.32483	1.53933	1.67098	1.73794	0.478528	0.695272	0.717899	0.431953	1.52377	1.22764	1.32422	1.68937	1.62577	1.70132	0.962694	0.970461	1.48891	0.718816	1.01294	1.27323	1.00571	0.887626	0.648345	1.29211	1.25338	1.2759	1.10434	1.27147	0.974943	1.01358	1.05064	1.04295	1.13096	0.812501	0.373583	1.12019	1.00046	1.2705
M457	2.95	538.3875	LysoPE(0:0/22:0)	0.58326	0.386298	0.100654	0.193686	0.426137	0.550733	0.554041	0.267194	0.538195	0.0283098	0.575561	0.730433	0.652165	0.49364	0.442103	0.639355	0.51701	0.527971	0.436046	0.28496	0.917957	1.01325	1.07882	0.880243	0.302679	0.250876	1.32062	1.42394	0.629061	0.445872	0.8817	0.621306	1.19209	0.505976	1.01246	0.408092	0.854808	1.6238	0.31117	1.70971	0.725877	0.951158	0.572286	0.488559	1.40767	0.842196
M458	2.95	550.3864	LysoPC(20:1(11Z))	0.913832	0.584138	0.488126	0.293856	0.847934	0.604523	0.956974	0.535809	0.429802	0.0849283	0.586074	0.813587	0.891067	0.584622	0.791546	0.576172	0.66372	0.886726	0.594194	0.568203	1.06057	0.868752	0.792656	1.12203	0.466863	0.279488	1.46019	1.33481	0.822598	0.486561	0.986167	0.856495	0.958613	0.72942	0.561526	0.604798	1.22237	1.16942	0.42633	1.09168	0.620582	0.848622	0.707897	0.554012	1.98664	0.905447
M459	2.95	572.3670	LysoPC(22:4(7Z,10Z,13Z,16Z))	0.249202	0.0522012	0.236632	0.343564	1.3531	0.333703	1.27617	0.879085	0.639047	0.00274265	0.691426	0.583103	0.523191	0.115008	0.565138	0.608157	0.591031	0.536956	0.773116	1.00068	0.925991	0.670007	1.41199	1.40907	0.338705	0.10589	1.4666	0.910099	1.69004	0.68162	0.937802	1.18005	1.03484	0.561201	0.506238	0.616984	0.694447	0.965242	0.328685	1.55022	1.02262	0.556489	0.766115	0.0522012	1.08569	1.4454
M460	2.95	635.2457	Not available	0.678091	1.20104	0.609719	1.18683	1.09493	0.946203	0.688105	0.599056	1.50326	0.619327	0.717526	0.662349	0.506715	1.01548	0.577652	0.481221	0.93499	1.10796	1.11254	0.816324	0.433135	0.689021	1.06492	0.80691	1.17132	1.21034	1.72791	0.898751	0.690863	0.895687	0.797861	0.773023	1.0067	1.53463	1.25661	1.23976	1.23372	0.48485	0.833164	1.02959	1.03773	1.32549	1.34372	1.1225	0.937271	1.09097
M461	2.96	568.3402	LysoPC(22:6(4Z,7Z,10Z,13Z,16Z,19Z))	0.40499	0.546542	0.455003	0.439081	1.23779	0.518892	1.21175	0.922131	0.737007	0.228603	0.931063	0.488199	0.425735	0.692438	0.526458	0.419388	0.833668	0.952002	0.794168	0.830965	0.914183	1.53184	1.40222	0.914775	0.880997	0.43225	1.85475	0.401788	1.46565	1.17952	0.842848	1.37377	1.14448	0.46818	0.709988	0.673404	0.727728	1.40977	1.23814	1.21442	0.738553	0.678249	0.995494	0.830656	1.05723	1.33486
M462	2.96	723.4313	Not available	18.1321	1	1	1	1	7.34436	0.991198	1.51499	0.133995	0.133995	1	1	38.2699	1	32.6525	20.415	1	1	1	1	1	1	1	1	1	1	0.133995	1	1	1.03393	30.726	2.40665	238.264	1	1	1	279.245	1	1	1	1	1	1	1	0.133995	0.133995
M463	2.97	321.0599	Not available	3.67022	14.1456	9.26655	17.6396	6.31729	6.27326	9.88317	7.23734	6.85331	34.6126	4.50974	4.76554	5.24658	4.99402	5.23435	3.33869	8.16041	1.06259	3.57574	13.5455	2.84537	4.72956	0.144588	2.44615	16.8585	11.8503	0.278852	1.62072	0.603506	1.38666	1.94781	3.37026	0.812732	2.61773	1.69167	2.65662	3.97362	1.09054	5.48911	0.661339	3.76921	3.84332	0.524254	3.31793	0.453349	1.549
M464	2.97	506.3604	LysoPC(P-18:1(9Z))	0.394874	0.240536	0.172308	0.122854	0.42838	0.541505	0.4175	0.537447	0.39846	0.0332516	0.545209	0.655892	0.552974	0.205061	0.419796	0.717295	0.268198	0.756536	0.520278	0.293694	0.710447	0.608441	1.0561	0.926518	0.261788	0.19316	1.18312	0.856517	0.982139	0.677793	0.859751	0.632305	1.20725	0.56882	0.688564	0.621627	0.6748	1.46108	0.582554	1.33817	0.631458	0.574055	0.778357	0.396681	1.51712	0.990782
M465	2.97	523.2220	Not available	0.406603	0.22296	0.294874	0.16103	1.12264	0.525951	1.20085	1.26314	0.879839	0.14704	0.350236	0.611965	0.557242	0.59773	0.637849	0.565523	0.769403	0.779389	1.02071	0.748081	0.745909	0.755692	1.02777	1.20534	0.427164	0.3352	1.19525	0.357649	0.703682	0.860115	1.08233	1.21512	1.0319	0.71434	0.655752	1.51626	1.16484	0.645016	0.695825	1.68359	1.24357	0.897734	1.32043	0.799318	0.93255	1.41279
M466	2.97	524.3713	LysoPC(18:0)	0.466937	0.541155	0.412223	0.350282	0.65478	0.624799	0.496616	0.507179	0.51998	0.138351	0.664035	0.704896	0.580398	0.513179	0.499784	0.648494	0.403755	0.83812	0.616669	0.477221	0.818112	0.654517	1.07349	0.82412	0.356442	0.403324	1.43428	0.709162	0.929982	0.660479	0.75954	0.649672	1.11696	0.700891	0.716447	0.566795	0.831583	1.30143	0.630682	1.23351	0.576727	0.776883	0.920705	0.633	1.37671	1.0661
M467	2.97	544.3397	LysoPC(20:4(5Z,8Z,11Z,14Z))	0.558713	0.372657	0.504574	0.315058	1.03961	0.378607	1.03792	0.98325	0.592601	0.111543	0.508228	0.683733	0.639756	0.587735	0.922095	0.574685	0.666806	0.653092	0.765518	0.896995	0.960424	0.887859	0.983838	1.04253	0.444416	0.446027	1.1517	0.795608	1.28969	0.934346	1.33468	1.18865	1.06801	0.577548	0.761808	1.00432	0.778528	0.96207	0.812665	1.51063	1.19471	0.758687	1.05091	0.758076	1.02926	1.44832
M468	2.97	685.4760	Not available	6.99507	1	1	1	1	2.14763	0.000108464	0.000108464	0.000108464	0.000108464	24117.3	7889.88	15.919	1	11.8376	9.6343	1	1	1	5253.32	1	1	1	1	1	1	0.000108464	29277.8	50348.4	0.00237529	16.8478	0.682816	17354.2	1	1	1816.37	1	1	1	1	1	1	1	1	0.000108464	0.398974
M469	2.98	510.3560	LysoPE(0:0/20:0)	0.814802	0.609989	0.383284	0.324127	0.55434	0.756372	0.590744	0.469101	0.559721	0.136093	0.721244	0.83362	0.59541	0.560737	0.506356	0.767223	0.359004	0.651135	0.421866	0.378922	0.90791	0.629477	0.992266	0.86901	0.376191	0.338776	1.55585	0.723895	0.709336	0.678109	0.991184	0.646186	1.07569	0.640554	0.859121	0.596587	0.742924	1.41184	0.643471	1.7254	0.47613	0.764588	0.965435	0.744792	1.20154	0.654529
M470	2.98	521.2062	(7'S,8'S)-4,7'-Epoxy-3,8'-bilign-7-ene-3',5-dimethoxy-4',9,9'-triol 4'-glucoside	0.681179	0.377463	0.386935	0.102628	0.639939	0.515913	1.42383	0.684906	0.711557	0.0767447	0.574195	0.153098	0.153489	1.14582	0.285519	0.311258	0.62115	1.6815	0.836248	0.364912	1.5605	1.16904	2.03834	1.77409	0.614258	0.316791	1.89444	0.662034	0.964165	1.08839	0.522012	1.05096	0.756109	0.81268	0.655606	1.59357	0.582644	1.21898	0.91727	1.44872	0.715845	1.01388	0.423416	0.429422	0.902513	1.02151
M471	2.98	522.3554	LysoPC(18:1(9Z))	0.483334	0.383345	0.369134	0.383341	0.916704	0.468317	0.755452	0.806418	0.544484	0.11792	0.463576	0.602057	0.673802	0.576543	0.527131	0.603448	0.677469	0.590457	0.52504	0.490198	0.855452	0.75768	0.899978	1.0838	0.414188	0.379901	1.13319	0.991992	1.19855	0.494814	0.973023	0.792865	1.07615	0.634521	0.608414	0.590935	0.901628	1.14921	0.691659	1.45424	0.79687	0.842788	0.848974	0.707255	1.18124	1.09143
M472	2.98	542.3240	LysoPC(20:5(5Z,8Z,11Z,14Z,17Z))	1.14203	0.607707	0.520662	0.320228	0.572427	0.584398	1.54725	0.564909	0.576037	0.199154	0.640189	0.382065	0.359913	0.795193	0.498223	0.229784	0.801647	1.49014	0.721375	0.446016	1.49682	1.70909	1.61562	1.45299	0.370265	0.345589	1.63716	0.496187	0.998634	1.11523	0.478504	1.29228	0.871673	0.600346	0.844742	0.760356	0.507445	1.37431	0.958624	1.26909	0.652986	0.865162	0.621526	0.609476	1.11619	0.977116
M473	2.98	683.4603	Not available	13.9905	1	3789.77	1	1	1.41909	1.28111	0.00184254	0.00184254	0.00184254	1	1	47.1632	1	33.4062	22.6265	1	34.0899	138.024	1	1	48.4695	1	1	1	1	0.00184254	59729.7	79747.2	0.00184254	26.8887	0.453418	1	1	1	1	1	1	142.683	1	1	1	1	1	0.00184254	0.00184254
M474	2.99	438.2983	Not available	1.31541	0.535171	0.172794	0.864895	1.74265	1.00402	0.430835	1.59552	0.727454	0.188249	1.79913	1.35498	0.662716	0.859804	1.13702	1.42664	0.500406	0.687101	1.11767	1.05616	0.613777	0.565985	0.853047	1.43552	0.358095	0.718828	2.40191	2.2811	0.720273	1.00456	0.811867	0.881012	0.588416	0.206989	0.616692	0.495064	0.332066	1.77643	0.652922	1.67117	0.832617	0.855162	3.43412	0.719328	2.25319	0.70209
M475	2.99	499.2223	N2-Maltulosylarginine	0.401518	0.228657	0.226088	0.311807	0.865799	0.514594	0.558069	0.653133	0.500084	0.126054	0.383258	0.364577	0.352675	0.600713	0.355738	0.357745	0.993564	1.00644	0.703218	0.350095	0.754516	0.797861	1.20569	1.3959	0.393441	0.297815	0.823919	0.562471	1.00959	0.469079	1.02456	0.841973	0.899776	0.504837	0.879222	0.559527	0.778189	0.656824	0.605489	1.80032	0.552349	0.713086	0.583051	0.999848	0.973063	1.1497
M476	2.99	508.3423	Gymnodimine	0.642928	0.604502	0.431069	0.388695	0.850922	0.638331	0.73671	1.03445	0.873561	0.230169	0.772691	0.985663	0.760316	0.588711	0.600566	0.822927	0.511393	0.976534	0.62381	0.550971	0.929501	0.564075	0.853188	1.04974	0.462114	0.410326	1.53997	1.27264	0.97287	0.541195	0.959439	0.919265	1.14958	0.672578	0.688675	0.635313	0.820252	1.44196	0.691929	1.33278	0.994837	0.822961	0.876764	0.616349	1.33572	0.900169
M477	2.99	520.3406	LysoPC(18:2(9Z,12Z))	0.422181	0.196197	0.2315	0.275215	0.788275	0.464413	0.496922	0.597789	0.391406	0.0689974	0.300446	0.349101	0.421704	0.465163	0.431163	0.486408	1.15473	0.469077	0.508683	0.30778	0.943315	0.932212	1.1892	1.12251	0.27453	0.195621	0.774321	0.822056	1.55515	0.385224	1.04838	0.890648	0.990065	0.545608	0.799149	0.418921	0.696744	0.799401	0.649437	1.72615	0.436411	0.618366	0.492372	0.813303	1.07859	1.21306
M478	2.99	681.4452	Not available	82.7195	1	1	1	1	0.000550177	1.25999	0.000550177	0.000550177	0.000550177	1	1	178.665	1	129.218	87.3983	1	135.358	1	1	1	1239.22	1	1	1	1	0.000550177	35551.6	21431.9	0.792148	157.473	4.26367	1	1	1	1	1	1	1	1	1	1	1	1	0.000550177	0.434063
M479	3.00	296.1466	Not available	0.945293	0.839055	0.735101	0.65471	0.937521	0.998603	0.753939	0.665405	0.851433	0.320459	1.61143	1.65284	1.05358	0.801106	0.926665	1.15389	0.504808	0.94941	0.720357	1.08632	1.14827	0.891471	1.11821	0.757916	0.886534	0.735142	1.25221	1.71	1.62035	1.10441	1.09925	0.973235	1.18958	0.943684	0.975612	0.932733	0.936246	1.63131	0.942499	1.0602	1.00019	1.06398	1.16315	0.99374	1.10722	0.993574
M480	3.00	478.3284	Gentamicin	0.507844	0.430438	0.280204	0.342075	0.722571	0.702328	0.498737	0.756873	0.651687	0.15933	0.59072	0.678229	0.554586	0.504966	0.496927	0.702167	0.462625	0.684488	0.529709	0.494112	0.920164	0.631735	1.0274	0.989844	0.399327	0.349146	1.02284	1.03126	1.06175	0.736214	1.16874	0.804942	0.962734	0.590498	0.725926	0.619223	0.793505	1.13954	0.638597	1.06898	0.672555	0.763302	1.00333	0.670897	0.999508	0.805838
M481	3.00	496.3419	LysoPC(16:0)	0.548113	0.704967	0.448332	0.525475	0.893153	0.783363	0.482258	0.574478	0.526082	0.183495	0.459799	0.66709	0.724765	0.823719	0.581048	0.580493	0.433247	0.549804	0.557955	0.718708	0.815858	0.765068	0.989571	1.05528	0.675545	0.572823	1.32507	1.13568	1.15733	0.892836	1.02052	0.649892	0.886793	0.501027	0.574868	0.669183	0.644015	1.369	0.802372	1.01707	0.901438	0.969875	1.09521	1.06396	1.47221	0.744576
M482	3.00	496.3999	Not available	0.695589	0.339689	0.207236	0.2656	0.639401	0.880944	0.599253	1.12181	0.882633	0.0425293	0.702765	0.618214	0.403269	0.392447	0.479782	0.99789	0.298524	0.815755	0.538162	0.35088	0.99949	0.605422	1.03019	0.753315	0.329824	0.254987	1.26786	0.997006	1.01907	1.01774	1.17395	1.16516	0.994396	0.731973	0.795	0.666065	0.952901	1.07977	0.604679	0.956188	0.664379	0.701904	0.768805	0.570244	0.538252	1.02054
M483	3.00	508.3729	LysoPC(P-18:0)	0.80265	0.641767	0.477831	0.429977	0.949528	0.626827	0.882385	0.95809	0.689187	0.207798	0.753452	1.12932	1.07657	0.626466	0.903427	0.910006	0.519892	0.980563	0.660973	0.579317	0.916581	0.581479	0.877198	0.984053	0.512847	0.443628	1.57037	1.66463	1.2294	0.516443	1.00218	0.906027	1.13642	0.728466	0.685781	0.742511	0.966058	1.44285	0.766874	1.33337	1.0023	0.905508	0.903121	0.674813	1.48735	0.946271
M484	3.00	518.3180	LysoPC(18:3(6Z,9Z,12Z))	0.396121	0.399682	0.222127	0.329845	0.646636	0.443839	0.657209	0.614906	0.611611	0.141635	0.505908	0.587885	0.41607	0.529754	0.488908	0.476201	0.462882	0.762105	0.664235	0.334583	0.632654	0.60093	1.02849	1.05756	0.350371	0.348067	1.28986	0.826961	0.908962	0.481621	0.93178	0.761462	0.973591	0.641768	0.872353	0.894801	0.877345	0.992762	0.535868	1.28041	0.589763	0.855671	0.888177	0.676672	1.0499	1.04398
M485	3.00	599.4400	(8'R)-Neochrome	0.502646	0.11716	0.0280025	0.0345287	0.562388	0.701501	0.512422	0.505288	0.449253	0.0961033	0.267407	0.50665	0.542389	0.343433	0.459635	0.574449	0.127386	0.537157	0.338804	0.3117	0.718164	0.522517	1.11916	0.928161	0.127391	0.0573165	1.42609	0.304805	0.614091	0.895531	1.00587	0.761594	1.03788	0.253008	0.762171	0.410457	0.807127	1.25129	0.573154	1.11369	0.465665	0.635359	0.850767	0.463907	1.43967	0.977665
M486	3.00	657.4453	Not available	17.7848	1	1	1	1	3.07486	0.544176	1.20565e-06	1.20565e-06	1.20565e-06	4.96907	0.000361792	47.2658	1	29.2431	21.552	0.000361792	0.000723585	0.000361792	1	1	1	1	1	1	1	0.0453597	31.4653	23.1891	0.651421	22.9945	2.18472	1.88211	0.000361792	0.763258	0.000361792	2.03303	1	1	1	1	1	1	1	0.972417	2.4113e-06
M487	3.02	114.0377	Not available	1.23557	62.7269	51.0233	13.9469	33.6745	1.02737	0.309739	881.3	3.4784	0.0750422	4.52034	8.67785	10.4645	0.0244871	1.28576	0.589287	0.000435935	12.9238	0.000435935	0.0244871	12876.8	0.0244871	0.0244871	0.0244871	24.6357	0.0244871	1.37975	9.16049	0.0563308	0.154282	2.65893	2.34929	21.4265	0.000435935	13.3736	0.325123	61.9499	20.2377	44.473	37.9342	27.3331	0.0244871	0.852971	16.3701	1.22822	7.92175e-07
M488	3.02	174.0552	Not available	506.242	0.00297288	0.00297288	11.2035	0.00297288	1	14701.9	2.21042e+06	86.3332	1	7.88469	14.5418	1	0.436448	163.326	20.7446	24.8087	0.257641	0.0479314	4.86699	25189	38.2704	23.35	0.00594576	7.25112	6.28368	1	5.04614	0.892339	1	1	749.018	0.0971293	4.06316	0.336189	0.153966	11.4946	0.00297288	0.480294	7.24551	26.6268	0.00297288	60.9851	0.441694	1	964.747
M489	3.02	305.0963	Not available	9.42729	2	238.475	1	1	0.116071	38.5557	14273.7	1.07955	38.7014	5.17668	0.404037	2.37639	12.8811	20.5699	14.0833	4.38661	1.61099	1.18892	1	138162	1	59.7245	1	82.9295	49.9279	1.2364e-06	1.85789	3.93173	1.2364e-06	0.000682446	7.894	1.18399	0.0286719	0.203384	1.29483	4.40366	39.3	98.9464	1	1	1	1	1	0.368802	1.2364e-06
M490	3.02	473.2066	Not available	0.612392	1.58903	0.479814	0.514642	0.72164	2.70015	5.61652	0.937659	0.851725	0.701904	0.602637	0.941615	1.54767	0.754704	0.580529	1.02033	1.43179	0.902347	0.976001	0.470965	0.673454	0.656255	1.04638	1.30587	0.490265	0.402165	1.00424	0.759766	1.14139	0.665624	0.774018	0.897119	1.27121	0.562876	0.570169	0.485213	7.0092	1.54192	0.775202	1.28992	0.923201	0.794236	0.864868	0.51198	1.13289	0.975143
M491	3.02	476.3128	N-Docosahexaenoyl phenylalanine	0.559315	0.0198361	0.0872902	0.0396721	0.836497	0.204773	0.952532	1.16818	0.506526	0.035813	0.756102	0.769414	0.415143	0.131253	0.496072	1.1131	0.382458	0.868409	0.621648	0.178452	0.960689	0.376777	0.919555	1.51425	0.11414	0.0198361	1.00888	0.711214	0.660954	0.462337	0.782585	0.767271	1.29421	0.607259	0.729254	0.177011	1.01115	1.79408	0.613085	1.00856	0.549999	0.728651	1.64266	0.0198361	0.991118	0.936756
M492	3.02	494.3250	LysoPC(16:1(9Z)/0:0)	0.70257	0.299973	0.277453	0.26401	0.768008	0.397424	1.10243	1.22915	0.675205	0.121854	0.58443	0.677576	0.594875	0.38671	0.495229	0.859137	0.612743	0.73521	0.666429	0.346576	0.813562	0.533961	1.10274	1.00868	0.275175	0.248436	1.06243	0.758824	0.759551	0.503334	0.766322	0.775822	1.26195	0.67854	0.652855	0.467723	1.07975	1.43637	0.709248	1.03587	0.914917	0.703994	1.04391	0.39489	1.0214	0.972936
M493	3.02	516.3054	LysoPC(18:4(6Z,9Z,12Z,15Z))	0.376274	0.129081	0.124594	0.293967	0.725554	0.40647	0.758874	0.47738	0.42706	0.142393	0.206667	0.325573	0.28451	0.507252	0.371971	0.475611	1.39681	0.433547	0.472467	0.244424	0.656882	0.920028	1.21942	1.8093	0.267834	0.166268	0.660162	0.767356	1.15379	0.374683	1.18641	0.826758	1.05091	0.484693	0.74275	0.407449	0.957915	0.703587	0.570301	1.97096	0.424071	0.849912	0.603159	0.729765	0.877971	1.01646
M494	3.02	534.3593	LysoPE(0:0/22:2(13Z,16Z))	0.612923	0.616125	0.330379	0.475502	0.843064	0.773631	0.612863	0.763893	0.865048	0.161522	0.437912	0.732724	0.566534	0.722029	0.530665	0.534852	0.445373	0.841194	0.716429	0.495261	0.83785	0.740127	1.09287	0.886835	0.604258	0.541296	1.52151	0.568709	0.695679	1.03773	0.915643	0.756518	1.00005	0.797642	0.930993	0.924401	1.18838	0.965785	0.758762	1.00407	0.823485	0.930377	1.02976	1.01804	1.23478	0.985435
M495	3.02	556.2806	Enkephalin L	0.233651	0.223514	0.195281	0.273002	0.550496	0.391475	0.855451	0.319316	0.697813	0.119472	0.230625	0.300947	0.2091	0.268733	0.313427	0.250589	1.50307	0.624293	0.557073	0.0994394	0.649551	0.558625	0.817301	2.32006	0.127223	0.232961	1.06515	0.27566	0.515324	0.381102	0.585321	0.723965	1.01159	0.686757	0.434193	0.281479	0.85552	1.00385	0.770643	1.21177	0.227392	0.817486	0.396473	0.326622	0.753555	1.15792
M496	3.02	679.2181	Not available	1.278	2.13123	1.08838	1.61575	0.914116	0.439946	0.840376	0.0379562	2.03071	2.65155	0.660298	0.347441	0.354239	1.01341	0.758858	0.944344	0.736838	1.3364	1.01057	0.822214	0.120687	0.986594	0.898029	0.607839	1.75974	2.46973	1.52248	0.469128	0.531027	1.01008	0.632367	0.969013	0.834831	1.81322	2.30045	2.89223	1.76243	0.550892	0.416965	1.11703	1.23513	1.26938	1.40514	1.59842	1.05241	1.38594
M497	3.03	187.0717	Not available	0.598251	2.67291	1.28232	0.850503	1.54812	2.2636	1.9604	0.72406	1.38979	0.595769	1.03168	0.522895	1.69632	1.05777	4.18238	0.796708	0.584268	2.84602	5.5404	0.623033	1.48819	0.842811	0.482669	0.573656	0.520547	0.525392	2.22725	1.43942	0.971566	2.43784	0.823612	1.12293	0.919442	0.956914	0.628874	0.863766	5.50956	9.56803	0.495896	0.69702	1.04984	1.56806	0.964643	2.26861	1.6916	0.49037
M498	3.03	341.3050	Not available	0.636655	1	1	1	1	0.708316	1.14091	0.0844249	0.176408	0.0844249	1.41567	0.0131866	0.788858	1	0.862681	1.04032	0.287373	1.13982	0.0131866	2	1	1	1	13.4605	1	1	0.676047	2.65966	0.0131866	0.680393	1.28949	0.306121	1.39089	0.0131866	0.0131866	0.0286281	0.586168	103.083	1	29.0767	1	31.3436	49.6456	22.5147	1.00968	0.581957
M499	3.03	350.1187	Not available	1.05723	24.4403	3.26283	2.18857	0.471492	4.64795	12.4703	2779.68	0.792344	7.34769	2.70047	1.26119	7.6004	0.669007	2.01172	2.65586	1.67778	1.16532	1.08925	2.11994	15920.1	2.67701	0.990253	0.555401	0.639223	0.676654	0.658901	0.994856	1.57868	0.68074	1.15089	0.882101	0.266387	0.753822	1.58208	0.374847	15.0481	2.50372	2.9197	1.59015	1.45815	3.47399	1.56727	1.46877	1.58616	0.877607
M500	3.03	388.0732	Not available	1.61419	4.04248	1.32597	0.582605	0.922777	1.4633	1.68007	2691.33	1.52106	1.71133	1.84526	1.35695	1.51151	1.05698	1.99845	0.374749	1.55823	1.39425	1.04436	1.22279	2634.85	2.08035	0.678343	1.04729	0.983173	0.577618	0.937636	0.908098	1.40824	0.696283	0.891277	1.16957	0.694419	1.06198	0.980591	0.53031	1.51025	2.01452	0.617301	0.275821	0.0124578	1.0192	1.21903	1.36239	1.51601	0.445538
M501	3.03	526.2933	Not available	0.312104	0.592104	0.659315	0.733218	1.19232	0.734661	2.37906	1.25176	0.930572	0.425659	0.788434	0.463929	0.347242	0.669987	0.682639	0.572333	0.946514	0.864422	0.667109	0.988313	0.689284	1.70147	1.32801	1.14173	0.948465	0.779155	1.50032	0.661908	2.16718	1.1514	0.965928	1.23829	1.06134	0.511464	0.62953	0.913555	0.680313	1.45293	1.25541	1.18761	0.987484	1.24304	1.23629	0.654055	0.945425	0.932339
M502	3.03	602.2056	Not available	0.397823	0.742496	0.587868	0.861138	1.20131	0.62247	2.41081	0.633325	1.23553	0.938465	0.67964	0.467239	0.314441	0.791779	0.375928	0.410903	1.25182	0.81853	0.71076	0.822112	0.529353	1.68646	1.33924	1.03652	1.20448	0.962265	2.00612	0.602599	1.61029	1.00514	0.706461	1.22535	0.952918	0.634388	0.905778	1.04087	1.0665	1.00754	1.31007	1.06487	0.892313	1.3502	1.24917	0.78781	1.03798	1.131
M503	3.03	662.1659	Not available	0.217077	0.000262931	0.000262931	0.213702	0.553609	0.29174	0.973116	0.000222957	0.31624	0.000222957	0.0229801	0.00187217	0.000445914	0.610703	0.0121806	0.181807	1.77547	1.12773	1.28347	0.70827	0.000262931	1.91697	1.23046	1.53844	0.271659	0.0365083	0.738525	1.36098	1.07953	0.138589	1.52964	1.52902	3.15972	0.682587	0.891414	0.57255	0.55503	0.000262931	0.653124	1.55244	1.47774	0.338217	1.37281	2.12516	0.609447	1.05797
M504	3.04	447.1912	Not available	0.0574068	0.215913	0.0740401	0.0740401	0.421939	0.11042	0.423882	0.0765962	0.27047	0.358363	0.547388	0.33978	0.484904	0.448653	0.044879	0.588072	0.811284	0.356699	1.22763	0.0740401	0.403835	0.843	2.57836	3.1108	0.0740401	0.0740401	1.1526	0.15192	0.526266	0.327078	6.85665	0.30947	0.595818	0.00504768	0.42227	0.26169	0.561376	4.58811	0.0740401	0.0740401	0.0740401	0.168631	0.0740401	0.0740401	2.24156	1.11769
M505	3.04	468.3091	LysoPC(14:0/0:0)	0.803529	0.19934	0.170566	0.212055	0.40755	0.305792	0.507484	0.34438	0.601325	0.0407481	0.539465	0.469156	0.39709	0.333927	0.379318	0.593383	0.39377	0.761474	0.580873	0.205162	0.662246	0.441157	1.81862	1.71768	0.172895	0.168638	0.99987	0.49678	0.495909	0.469781	0.600656	0.711177	1.09628	0.57075	0.690856	0.373817	0.742364	1.71742	0.745612	1.0597	0.341866	0.687115	0.807442	0.39166	1.18398	1.00357
M506	3.04	502.2931	Not available	0.376274	0.323339	0.494988	0.340633	1.21838	0.423537	1.52497	1.0312	0.557771	0.271581	0.361733	0.60251	0.547262	0.586503	0.857255	0.672198	0.992106	0.565974	0.717257	0.936931	0.908518	1.15739	1.06203	1.25856	0.478872	0.337586	0.843073	1.3045	1.53622	0.681224	1.64832	1.11534	1.26985	0.449489	0.821695	1.03932	0.997096	1.00327	0.930238	1.55098	1.08024	1.01612	1.01323	0.905814	0.933536	1.04251
M507	3.04	506.3271	LysoPE(0:0/20:2(11Z,14Z))	0.595752	0.230366	0.178035	0.297444	0.48	0.291853	0.808803	0.663886	0.599174	0.0902268	0.526446	0.469109	0.381408	0.433163	0.491062	0.563068	0.612457	0.755991	0.656213	0.222775	0.630766	0.571911	1.88392	1.60411	0.219625	0.103243	1.33987	0.536581	0.600652	0.394786	0.522463	0.747011	0.987551	0.517973	0.73897	0.366291	1.14448	1.13147	0.650142	1.42795	0.336424	0.773386	0.833511	0.465974	1.131	1.11102
M508	3.05	153.0405	Not available	0.77711	2.00094	2.33929	1.62068	0.768787	3.50574	861.119	2.76673	1.69746	4.16447	3.10694	1.78434	0.749111	1.05307	0.591407	2.90864	3.62627	0.521932	1.31649	4.75209	1.17818	1.65873	1.19551	0.930245	0.614422	2.41971	1.03399	3.47854	1.66536	0.698182	1.37598	2.00854	0.634278	1.87015	1.72388	0.699588	0.765748	1.8149	3.50958	2.66766	1.42539	0.739929	0.568246	1.00264	0.737806	0.559988
M509	3.05	212.0688	Not available	0.460475	3.90611	0.676912	1.61349	1.37237	3.18875	2.77143	0.984499	4.78681	10.1503	0.615495	0.0704112	1.52197	1.94644	2.12558	0.0984286	0.795301	0.0134999	0.498348	2.19361	1.01227	4.8794	3.11994	1.49378	4.88731	1.85248	2.57203	1.21748	0.216442	2.26274	1.60614	1.24917	3.86668	2.23523	3.69137	1.59745	0.518724	2.86714	1.04915	1.10813	1.21304	0.841278	2.38228	0.386884	0.935954	0.739213
M510	3.05	500.2772	Not available	0.676328	0.558969	0.239075	0.234678	0.555399	0.474394	2.3002	0.489253	0.731996	0.428492	0.460168	0.366891	0.262373	0.791799	0.380228	0.185376	0.899451	1.373	0.697635	0.30578	1.0647	2.0222	1.60135	2.39114	0.25009	0.19813	1.20566	0.680243	1.05834	0.564805	0.567899	1.0423	1.02661	0.407115	0.805049	0.706057	0.611363	1.3325	0.679144	1.46746	0.479749	1.35625	0.645913	0.479296	0.864463	0.700514
M511	3.05	535.2002	Not available	1.40805	160.697	2.363	1.23632	0.90858	0.151765	10.6715	2.18496	0.151765	0.151765	2.43587	0.666667	0.550545	0.0165468	0.58739	1.22705	0.666667	0.666667	0.666667	0.543804	1.907	0.0330935	18.2357	0.0165468	1.15589	0.0165468	1.87415	10.0539	0.666667	0.151765	1.12746	0.550393	0.666667	23.8299	0.666667	1.99347	0.666667	0.0165468	2.07841	0.0165468	2.1969	7.60609	0.934905	0.0165468	1.29791	0.151765
M512	3.05	640.1755	Malvidin 3-(6-coumaroylglucoside)	0.0598168	0.0369715	0.0369715	0.0739431	0.0369715	0.0299084	0.467657	0.0299084	1.15079	0.0299084	0.0420421	0.0420421	0.185826	0.447093	0.197568	0.0780809	5.10851	0.722929	0.0420421	0.213975	0.162788	1.06686	0.907514	3.8332	0.139796	0.0369715	0.709647	3.12284	0.0420421	0.224904	1.08764	0.711607	2.29753	0.0420421	0.681327	0.0420421	1.10469	0.723294	0.176414	4.44123	0.249369	1.09945	0.405368	0.831582	1.34014	1.01266
M513	3.06	337.2741	Pregnanetriol	0.121142	0.0166728	0.0166728	0.0166728	0.0988029	0.174689	0.491083	0.326962	0.0545271	0.0272636	0.142064	0.000433667	0.0840332	0.0166728	0.280203	0.411961	3.53811	0.000433667	0.000433667	0.0166728	0.311508	1.23081	1.13553	2.56287	0.0333457	0.0643936	0.218066	1.53079	3.01091	0.156945	1.65485	0.703571	1.47894	0.000433667	0.477193	0.0569811	0.000433667	1.00138	0.192094	3.27194	0.0166728	0.189454	0.0338269	0.399176	0.732726	1.12307
M514	3.06	454.2934	LysoPE(0:0/16:0)	0.694222	0.343484	0.203377	0.240928	0.639502	0.452454	0.885695	0.855384	0.568191	0.239382	0.697745	0.740864	0.615926	0.598028	0.570998	0.583537	0.355163	0.532411	0.350607	0.349246	0.773735	0.665826	1.13032	1.3043	0.380261	0.234355	1.08937	1.33198	1.18049	0.515797	1.20216	0.758349	0.992885	0.390313	0.669776	0.529165	0.700158	2.0709	0.645449	1.09169	0.594754	0.790805	1.00271	0.520488	1.05279	0.736592
M515	3.06	478.2937	LysoPE(0:0/18:2(9Z,12Z))	0.286206	0.188793	0.184028	0.324134	0.889305	0.37783	0.789972	0.639029	0.39158	0.182977	0.253689	0.374089	0.355698	0.536982	0.462184	0.550005	1.72008	0.40996	0.486157	0.316853	0.774108	1.11559	1.20959	1.69237	0.261605	0.176525	0.560484	1.02943	1.346	0.303431	1.3339	0.802348	1.15946	0.518668	0.737952	0.403156	0.792893	0.830909	0.593533	2.21559	0.444514	0.843803	0.60368	0.725879	0.929104	1.06859
M516	3.07	146.1180	Not available	1.95187	0.61071	0.729982	1.31106	0.332182	0.94113	1.36196	0.69317	0.701821	1.11298	5.20871	4.62475	1.31013	2.78529	0.736855	0.408518	1.09577	0.919943	0.757779	0.983295	2.70401	6.72812	0.671299	0.592742	0.869978	0.503412	0.0613605	3.71031	0.526483	1.00141	2.01486	1.61842	0.512033	0.205164	1.6272	0.205164	1.36609	3.7869	1.43519	1.85491	0.111371	1.10046	0.91896	0.695156	1.54954	1.21675
M517	3.07	324.0595	Not available	0.736279	3.365	1.35469	4.56209	2.1291	4.47537	4.56008	4.33854	1.39782	8.26041	3.85147	1.54028	1.08223	1.25943	2.44446	2.3355	4.16402	0.545522	1.55039	3.38131	1.30195	1.64073	0.458373	1.67546	2.65037	1.27864	1.31823	3.31951	1.12512	0.843377	1.43484	2.4332	1.00533	0.95806	0.698887	1.36939	4.55792	1.20176	1.15096	0.681189	1.90061	1.77438	1.84741	1.50105	1.32994	1.29382
M518	3.07	476.2772	LysoPE(0:0/18:3(6Z,9Z,12Z))	0.29744	0.133887	0.0457583	0.223953	0.681778	0.388271	1.14848	0.498616	0.42706	0.0559048	0.402322	0.384811	0.349689	0.297361	0.532225	0.425782	1.39669	0.56147	0.37121	0.0417213	0.335672	0.603321	0.925832	1.60398	0.0404025	0.138201	0.805073	1.02443	1.06703	0.332297	1.44942	0.562617	1.08603	0.307737	0.718189	0.411716	0.759975	0.969989	0.349988	1.39898	0.137763	0.791416	0.583073	0.241774	0.678309	0.832033
M519	3.07	530.2048	O-6-deoxy-a-L-galactopyranosyl-(1->2)-O-b-D-galactopyranosyl-(1->3)-2-(acetylamino)-2-deoxy-D-Galactose	0.56204	0.362962	0.122505	0.22272	0.671593	0.556448	1.44098	1.0276	0.662476	0.341527	0.640097	0.616163	0.503149	0.612804	0.44094	0.404375	0.358516	0.496085	0.403509	0.303749	0.67005	0.551252	1.1717	1.22062	0.332318	0.234103	1.39272	0.998222	1.02355	0.557102	1.10271	0.750386	0.832483	0.322168	0.627208	0.482008	0.891849	1.51922	0.610389	0.988902	0.529285	0.781084	0.944773	0.491977	1.07814	0.871246
M520	3.07	552.1898	Bosentan	0.00623588	0.000611666	0.000611666	0.000611666	0.000611666	0.000351587	0.648867	1.78574	0.607636	0.000351587	0.000259627	0.000259627	0.000351587	0.000611666	0.184821	0.000351587	0.832271	0.00570313	2.46033	0.000611666	0.000611666	0.000611666	0.215765	6.1346	0.000611666	0.000611666	1.05749	1.26735	1.04468	0.000351587	3.15753	0.758503	1.30359	0.000259627	1.85593	0.000259627	2.11152	2.45958	0.000611666	2.24963	0.00122333	1.25023	0.603247	0.000611666	0.803921	0.854344
M521	3.08	452.2780	Not available	0.84683	0.056579	0.056579	0.056579	0.717623	0.0993269	2.67177	1.37312	0.602215	0.0631375	0.154907	0.206453	0.322026	0.191071	0.372716	0.79298	0.702929	0.205297	0.555354	0.056579	1.05973	0.735331	1.70537	2.79623	0.151021	0.056579	0.856623	1.18042	0.726407	0.464545	0.726801	0.886945	1.29362	0.240744	0.54185	0.0287165	0.789643	2.08122	0.674622	0.982006	0.397051	0.871421	0.91085	0.056579	0.768018	0.853673
M522	3.12	113.0350	Not available	1.43348	1.17382	0.862379	0.977834	0.681273	1.01306	0.919232	0.882139	0.790917	0.288315	1.09664	0.902611	1.77888	0.857216	1.56115	0.946873	0.995793	1.00108	0.913582	0.758804	0.58228	0.407069	0.58816	0.772393	0.855057	0.889274	1.28784	1.16144	1.14089	0.837026	0.720069	0.986942	1.09155	1.27014	0.749998	0.663248	1.09674	1.43611	0.854414	0.735634	1.01865	0.883578	1.72302	0.800934	1.59187	0.725085
M523	3.12	128.0459	Not available	2.66431	1.53224	0.390839	3.31085	1.33655	1.05621	2.06625	1.69681	0.69724	0.530754	1.15557	0.664818	2.02653	1.94178	4.12455	0.0103967	1.49476	0.196437	0.989144	1.04982	0.0652592	0.161401	0.68407	0.608157	0.473922	1.43863	2.78769	1.28888	1.7587	0.292405	0.850371	2.26326	0.63982	1.23343	0.596738	0.437778	1.33443	0.399708	0.681663	1.02643	0.0652592	0.446285	2.85687	2.64056	1.48705	3.18309
M524	3.12	137.0464	Not available	1.16361	1.13091	0.317348	2.06952	1.07271	1.02444	1.18898	1.32947	0.790699	0.720594	1.00492	0.696984	1.31552	1.74531	1.744	0.769317	1.16971	0.59235	1.22398	1.31624	0.355627	0.183927	0.374739	0.969095	0.772261	0.689657	1.71381	1.24146	1.3622	0.285647	0.871812	1.25829	0.75896	0.8033	0.583588	0.563524	1.19616	0.948072	1.07937	1.11473	0.661799	0.793861	2.05697	2.13041	1.8908	1.77955
M525	3.12	159.0281	Not available	1.39289	1.00499	0.0387824	1.54405	0.883832	1.09229	1.24505	0.554411	1.10983	1.21888	0.705752	0.681393	0.918035	1.72637	1.00113	0.895834	0.997199	0.754687	1.44686	0.876436	0.0775649	0.209952	0.277565	0.725886	1.04892	0.995006	4.46503	1.2483	1.4208	0.0757094	1.16438	0.586564	0.577793	0.676165	0.735299	0.787364	1.15188	0.399131	0.67637	1.62633	0.572297	1.03651	3.57183	2.29758	0.890542	0.745742
M526	3.12	200.0688	Not available	1.47869	1.47852	0.707982	0.913007	0.791513	1.28979	1.56378	0.683702	1.23469	3.13912	0.988128	0.750505	1.99452	0.609511	2.0713	0.744117	0.808004	0.484592	0.599116	0.932773	0.70558	1.59112	1.46938	0.873216	1.83225	1.11196	0.937224	1.32674	0.882726	1.74087	1.71169	1.03081	1.49674	1.03794	1.24878	0.609784	1.24061	2.05062	0.925591	0.676095	0.538476	0.617242	1.14517	0.708631	0.640207	0.848917
M527	3.12	212.9580	Not available	1.08523	1.13766	0.308105	2.16987	1.10028	0.923833	1.10103	1.47128	0.894798	0.780754	0.849023	0.645912	1.03173	1.90899	1.43372	0.611947	1.01052	0.630135	1.41823	1.22235	0.312075	0.177264	0.400432	1.04146	0.806601	0.763238	2.07389	1.00274	1.24612	0.28808	0.80592	1.20239	0.743596	0.870598	0.66869	0.691785	1.24118	0.824342	1.0556	1.09722	0.624602	0.896481	1.92543	2.45577	1.95389	1.94764
M528	3.12	241.0954	Not available	0.0711888	1.1584	0.464297	7.50675	2.40828	1.47308	11.5694	4.3219	2.93549	15.3796	9.88986	0.452427	1.17073	7.12414	2.86917	11.6087	2.33215	0.922816	2.41582	2.94369	1.48356	2.77613	0.738616	1.16159	5.36348	1.80957	2.37714	6.21765	2.58569	0.338258	1.16268	5.96086	0.153553	1.4315	0.200375	1.43108	2.74168	1.44243	2.54079	0.685243	1.62525	0.261687	0.256769	0.976647	1.3455	0.286103
M529	3.13	287.1623	Not available	1.0616	1.11376	1.5218	1.47005	1.04742	1.01243	0.945657	0.928837	1.03069	0.947633	1.23398	1.17155	0.928041	1.12311	0.942132	0.956298	1.14552	0.948502	0.971683	1.15108	1.17798	1.12363	1.01605	0.881141	0.940858	1.12448	1.01186	0.995214	1.09345	0.955657	0.999668	1.02948	1.08351	1.08055	1.07318	1.05566	1.05453	1.18105	1.09667	0.952956	1.03162	0.970021	0.970826	1.16119	1.03454	1.13662
M530	3.13	432.1907	Not available	1.106	0.863305	0.297756	0.755933	1.53265	1.20514	1.16984	0.892236	1.88381	13.0632	7.281	2.26004	0.67408	0.923065	3.42029	1.72846	12.7936	8.23161	4.21751	0.0522053	0.0756813	0.615857	0.674118	0.21809	0.510836	2.28132	0.309418	0.109624	21.561	2.34448	2.78908	18.4488	0.681848	0.171635	0.314528	0.19494	0.433614	0.761189	0.0344021	0.87428	2.95711	0.139405	0.0916704	0.392315	0.00119954	0.869209
M531	3.15	314.1238	Not available	149.746	1.3513	1.20257	0.843439	3.88269	3.68022	1.10527	0.758808	0.907345	79.3236	0.0335982	3831.85	0.589197	82.6407	1.03431	1.54416	3.5769	0.0167991	2.09999	0.523718	0.953705	1.9702	1.84817	0.000770964	1.37516	1.78635	194.518	20.48	1107.21	1.27457	630.087	0.493635	358.124	0.965332	0.0167991	2.51476	0.0167991	0.767862	0.594183	0.00899393	325.963	0.14203	1.79833	0.795931	1.12092	1.0606
M532	3.15	390.0355	Not available	9090.25	1	1	1	1	1	1	6.4324	50.4799	6528.14	103.769	4654.91	1	246416	1	1	9.28818	2.52461	0.000385656	1	1	1	1	1	1	1	11625.6	0.41295	1159.7	1	43104.9	1	329.895	0.000385656	0.000385656	6.69086	0.000385656	1	1	1	836486	1	1373.2	1	1	1
M533	3.17	230.1868	Not available	1.65114	2.35316	1.00665	3.34748	1.82182	7.80608	4.07401	4.13348	2.68731	18.8476	1.90302	3.57457	4.18642	1.54504	2.47456	0.985156	3.19971	1.12544	2.16258	1.47348	1.09529	1.00162	0.478454	1.20244	3.45336	2.55515	2.31859	3.88111	1.32976	0.361667	3.63575	2.77415	1.00259	0.963036	0.742141	1.7849	4.33039	1.00165	1.84102	2.00665	3.67942	0.96797	0.741328	0.817348	0.760529	1.38318
M534	3.18	180.0424	Not available	0.833408	4.89217	0.788869	1.72565	0.884059	5.92835	21.0142	1.78228	2.03737	10.5458	2.68009	1.34464	1.66083	1.14507	2.27492	1.47456	3.15789	1.12903	5.8176	1.65349	3.81035	2.10709	0.315445	0.985413	1.20145	0.910086	1.07394	1.14864	0.341319	0.82879	0.786142	2.43996	1.58888	2.37312	0.89433	0.870744	36.2248	1.73957	1.21485	3.96616	2.06976	1.14876	0.472651	1.05272	1.29687	1.47144
M535	3.18	547.1795	Not available	1	1	1	1	1	1	1	1	1	2	1	1	1	1	1	1	1	1	1	1	1	1	1	52727	831.835	1	1	1	1	1	1	1	1	1	1	1	1	1	1	1	1	1	1	1	1	1
M536	3.19	152.0711	Not available	0.602078	2.1409	0.22905	0.000119075	2714.33	0.683998	3.27625	388.667	348.989	3.84467	2200.43	1.09179	1.51697	0.775043	4253.82	2.94293	0.106248	1.76271	1.03187	666.808	0.678649	8.39963	0.734113	1800.3	47.4463	7.64207	0.000164597	0.726341	0.172039	0.000164597	0.000164597	1.61332	0.251722	0.922551	0.00321978	0.938798	0.405717	0.853893	0.227227	0.891012	191.768	1246.16	2.41846	1.98838	0.000164597	1.28788
M537	3.19	278.0581	Not available	1.37464	0.459483	0.25946	0.0120344	0.71199	0.0971688	0.337369	0.170464	1.42946	2.43662	0.873438	0.493933	1.39563	0.402316	2.74662	0.686417	0.214166	0.368831	0.375415	2.00309	0.135285	0.183283	0.795116	0.325869	0.833692	1.63215	1.13226	2.09954	0.608233	2.18623	1.11021	0.352331	2.59212	1.05619	0.920553	0.733613	0.0295991	1.27635	0.0709747	0.721504	0.37141	0.0584995	0.824522	1.58983	0.45961	0.631471
M538	3.19	328.1032	Not available	0.431178	1.16699	0.0569422	0.285157	113.319	1.28028	1.76978	55.6509	41.2739	12.8062	74.7779	0.703368	1.21249	0.97991	876.332	1.97102	1.84675	3.60137	0.26792	20.5644	0.0434087	0.469964	0.548691	71.1787	4.3004	1.69141	1.13105	0.0338374	0.494233	0.850161	1.56858	0.509619	0.25671	2.24944	2.19263	3.4726	2.34235	0.151359	2.07376	1.63473	9.35722	51.2408	0.825082	1.25163	0.94824	1.43354
M539	3.19	366.1103	Not available	36.7351	1.44115	0.0425091	0.259297	296.364	6.97691	6.7969	266.317	206.392	34.3129	1344.9	2.2433	8.81468	0.556611	2909.67	6.05806	0.253595	0.126797	0.126797	215.357	0.0425091	2.74482	0.747078	200.286	5.3086	2.43617	1	0.126797	0.126797	1	1	1	0.126797	10.3943	14.1913	7.14599	0.126797	0.0425091	4.18602	1.36671	14.2883	196.404	7.73129	0.0916422	1	1
M540	3.19	794.6154	Not available	0.945155	1.21985	3.26673	2.80589	1.27288	1.36563	0.273483	1.20549	0.963942	0.0798581	0.480677	0.480677	1.11377	0.888631	0.284436	0.428243	2.06829	0.480677	1.47356	1.39271	1.97601	1.48974	1.14575	0.83739	0.924781	1.55603	0.488536	1.35461	0.480677	1.00519	0.931218	1.24312	1.87753	0.480677	1.5534	0.480677	0.480677	1.61775	1.09377	0.85871	0.572611	1.27683	0.317891	1.26565	1.51197	1.58529
M541	3.20	366.0590	Not available	6.14157	1.70488	0.0568704	0.000163356	2786.84	0.00584084	7.55623	5652.48	5233.27	121.208	14603.7	0.504717	5.37876	0.52283	49729.5	5.5395	6.3383	0.859999	0.940793	1867.69	0.00759106	18.0944	0.656931	2193.68	16.9287	1.98611	0.897387	0.0134538	1.84315	0.0116817	0.125598	0.00584084	0.274989	2.06498	0.445089	1.46849	0.779803	0.0261373	0.32543	0.426032	150.018	1601.21	3.62097	5.23969	0.00584084	3.2791
M542	3.24	459.0886	Not available	1	1	1	1	1	1	1	1	1	1	1	1	1	1	1	1	1	1	1	1	1	2	1	1	1	1	1	1	1	1	1	1	1	1	1	1	1	554.249	1	1	398.491	1	1	1	1	1
M543	3.24	465.2349	Not available	0.0020652	7.82718	1.66651	2.13069e-07	8.89135	0.0020652	1.01203	1.64233	8.43155	0.38937	0.00152903	0.00152903	0.0020652	16.2156	0.0020652	0.98797	9.55414	22.381	13.6351	2.13069e-07	0.0645213	4.27553	4.66242	1.05497	5.61172	3.18359	0.162832	47.1626	0.00152903	2.7141	0.0020652	3.52359	31.3829	29.7381	83.1199	46.1332	0.00152903	0.0280449	1.58939	2.55713	17.8248	1.5597	13.1703	9.43398	0.0020652	0.0020652
M544	3.26	359.9626	Not available	0.525897	0.946998	22.9455	20.0532	0.000335072	0.613893	0.881709	1.64847	1.57855	0.910532	4.09931	0.483933	0.269755	0.576372	1.12471	0.998794	1.96617	0.728356	0.731168	15.3138	13.5882	11.3605	0.727742	5.26423e-05	0.0655512	5.26423e-05	0.297997	3.10641	5.19842	0.872363	1.67784	1.39012	1.08955	0.33787	0.734461	0.0134731	0.587997	12.1928	8.79062	5.26423e-05	5.26423e-05	0.502445	5.26423e-05	5.26423e-05	1.1369	0.887122
M545	3.26	361.0905	Not available	0.150079	0.742773	1.86652	2.62815	0.611584	0.501463	0.778338	2.08391	1.35822	1.4883	1.04448	0.740358	0.0192668	0.827974	0.589698	0.409511	1.32431	0.738654	0.268027	2.36257	4.13763	1.79978	1.10995	1.33545	1.15238	1.01441	0.952191	2.2087	3.37343	2.50162	0.712451	1.04541	1.33678	0.513889	0.773989	0.206094	0.899508	1.86765	2.86821	0.747028	0.578464	0.764456	0.67336	1.04128	0.740559	1.05503
M546	3.26	429.0778	Not available	0.0080655	1.02877	1.01159	0.165353	0.611419	0.30313	0.585306	2.0236	2.10769	2.60425	0.748717	1.14838	0.00321205	1.2336	0.00160602	0.060775	0.994377	1.05868	0.65099	2.31548	2.06047	1.58792	1.10701	1.35523	0.562957	0.157737	2.43512	1.95078	2.29903	1.53832	0.125516	0.669381	1.42309	0.617656	1.20379	0.106481	1.00562	2.01064	4.21751	0.488165	0.397319	0.981253	0.111466	0.436298	0.990622	1.77172
M547	3.27	132.1025	Not available	0.827701	1.06302	0.664448	0.541312	0.91651	0.793476	0.724061	1.38823	1.09674	1.28626	0.654379	0.975938	0.528442	1.56876	0.85827	0.790335	0.715511	1.0387	0.849016	0.676043	0.724926	0.606989	1.34679	1.03301	0.975865	0.996986	1.91698	0.918389	1.04013	1.34222	0.912611	0.900381	1.16771	0.943537	1.26625	1.06706	1.19896	0.733733	1.21445	1.00301	0.772177	1.19842	0.788043	1.46682	0.807039	1.13827
M548	3.27	350.0866	Not available	0.588699	1.87429	1.00111	2.48507	103.511	1.66374	2.91928	7.1591	1.9458	4.1969	22.3056	2.20499	1.77524	0.453465	3.72559	0.372208	2.13515	1.08657	1.52138	10.2196	2.63006	2.9206	0.437128	67.8165	4.13798	1.27727	2.17746	1.27257	0.887736	0.897897	0.366053	0.924221	0.802329	1.39775	0.807768	0.961116	3.49265	0.998894	0.944063	0.525345	7.70618	50.2684	0.851273	1.06293	0.656655	0.83764
M549	3.28	142.0250	Not available	0.849324	0.714905	0.361078	0.743408	1.57409	0.48465	0.899185	0.693433	0.735447	2.04388	1.00621	1.30635	0.784369	1.17803	0.530379	0.350451	1.63556	0.591966	0.999958	0.800736	0.398537	0.81774	1.07052	0.988304	1.74662	1.24794	3.21832	1.04795	0.669185	0.828612	0.570588	0.801375	1.38066	1.22306	1.0932	0.936228	0.636769	0.978186	0.53295	1.74619	1.31055	1.2981	1.18345	1.03032	0.988387	2.11805
M550	3.28	185.0309	Not available	0.504053	0.791822	0.463683	0.64217	1.52753	0.201746	0.597887	0.519251	0.812648	2.16809	1.13731	1.15278	0.266932	1.17126	0.261209	0.160394	1.59284	1.04772	0.999771	0.772131	0.366525	0.698104	1.1747	0.991763	2.14995	1.51068	4.14118	1.03249	0.831053	0.801938	0.460194	0.65991	1.28722	1.42792	1.01984	1.21036	0.538668	0.953518	0.569795	2.03202	1.37273	1.51896	1.46224	0.977822	0.866409	2.63212
M551	3.28	651.3718	Not available	1	1.72595	3.84424	1.51069	2.18694	1	1	1	1	417934	0.166797	4.81109	1	1.78913	1	1	0.166797	8.23676	6.68884	5.70612	0.964241	0.528052	0.789227	2.09049	3.04101	3.32438	185783	0.166797	0.333594	1	1	1	1.43794	0.166797	0.166797	0.166797	16.2939	1.94493	1.50548	0.0506356	1.36893	1.2296	0.101271	1.13778	1	1
M552	3.29	396.0434	Not available	0.609869	0.820377	3.85962	0.819519	13.4107	1.43669	0.995613	0.97905	0.576754	626.363	209.561	1.25516	1.20989	0.898801	2.07055	0.872135	1.79164	0.395695	0.863774	5.24191	0.527788	1.75134	0.658348	0.90429	0.285139	2.56045	0.579099	0.506452	0.699201	0.927241	0.686724	1.05116	1.0754	1.64301	0.1325	1.48594	0.374115	1.33826	0.478679	0.0549684	129.373	2.96059	1.17933	169.116	0.494241	1.06485
M553	3.30	271.0928	Not available	0.0120437	2.14262	1.76843	1.88618	1.28509	0.855183	1.66807	0.424475	1.74387	4.42531	0.991017	3.6101	0.366248	1.08908	0.50071	0.148101	2.30606	1.26043	1.68573	2.77017	0.949692	2.04228	0.418735	1.03428	2.022	1.38683	1.81661	1.23068	0.0524046	1.45827	0.0240875	0.136634	1.23924	1.14778	1.00587	1.08463	2.30488	1.0732	1.26905	0.949958	0.997975	1.16847	1.1194	1.02194	0.688814	1.23661
M554	3.30	309.0488	dUMP	1.25987	2.35901	2.26496	2.95614	1.39162	1.71825	1.99814	1.40496	2.0309	3.00689	6.7586	4.22464	1.54423	1.04882	1.65663	0.58552	2.78567	0.801158	1.46022	4.39705	0.973196	2.69096	0.307806	1.01266	2.76846	1.23894	0.854283	4.07284	0.996834	1.54411	1.24078	1.04854	0.917683	0.65472	0.302144	0.853556	1.58073	1.35014	0.94325	0.852537	1.00489	1.18365	1.0389	0.921791	1.43697	1.40557
M555	3.31	328.0146	Not available	0.000854426	1.23413	0.643347	0.655583	0.958826	0.22198	0.253369	0.856632	1.48735	2.46604	0.242938	0.921926	0.00220624	1.59695	0.000854426	0.000854426	0.834423	1.21185	1.03112	0.70085	0.750404	0.739013	1.26417	0.970419	1.09535	1.26335	2.70228	0.756775	0.77485	0.835509	0.000854426	0.313076	1.14878	1.02261	1.32627	1.21404	1.2725	0.666838	1.08347	1.16269	0.914351	1.30284	0.929364	1.51321	0.685739	1.61707
M556	3.31	481.0912	Not available	0.0274407	1.50338	0.611864	0.41343	1.06332	0.0274407	0.480656	1.72601	2.62011	2.23209	0.0706614	1.18071	0.0274407	1.42812	0.0274407	0.0274407	0.682841	1.37801	1.21664	0.698653	0.830937	0.931917	1.20134	1.02406	1.1291	0.979925	1.62812	0.551787	0.0602585	1.8137	0.0274407	0.0274407	1.85174	1.5613	2.12134	1.48632	1.61732	0.258707	1.89009	1.43562	0.853153	1.21927	0.757139	1.29368	0.0274407	3.99388
M557	3.31	771.2698	Not available	1	1.02413	0.000236065	0.000236065	0.753235	1	1	1	1	7.52947	0.666667	6436.66	1	2.46301	1	1	0.666667	10976.3	4404.67	0.000236065	0.000236065	0.000236065	2.08871	1.67977	1.23659	0.817889	20.2143	0.666667	0.666667	1	1	1	7100.95	0.666667	19248.4	18101.8	0.666667	0.111021	1.08698	1.50991	0.108701	1.11435	0.000236065	2.46045	1	9.86802
M558	3.32	153.0411	Not available	0.514991	1.5144	0.480723	2.51478	0.787698	0.915027	5.63943	1.18272	1.07887	1.00298	0.677082	0.610948	0.30026	1.05208	2.36662	0.333248	1.23182	1.07921	1.13037	1.0982	0.431522	0.625287	0.513822	0.991998	1.4759	0.751253	2.02184	2.88587	0.793806	2.08001	0.346528	7.10682	1.03391	1.05256	0.691279	0.544852	1.2457	0.773412	1.35138	1.11027	0.631957	0.803314	1.7478	1.44713	1.7898	1.71302
M559	3.32	176.0662	Not available	0.0136657	0.936658	0.292285	0.332056	0.904893	0.344444	0.328594	1.06899	1.21089	2.29351	0.0944819	0.770564	0.00158584	1.9099	0.00158584	0.00586957	0.555534	1.14645	1.07372	0.373249	0.387665	0.381898	1.35239	1.0301	1.1113	1.23365	4.04621	0.699361	0.539733	0.999023	0.00514535	0.286957	1.1245	0.888196	1.56888	1.40176	1.32625	0.383019	0.905819	1.12175	0.642725	1.31573	1.03689	1.71774	0.373665	1.25332
M560	3.32	181.0724	Not available	0.0483005	1.05452	0.469862	0.913858	1.12305	0.783338	2.93801	0.0608359	1.01629	0.983707	0.507688	0.00139158	0.124392	0.915011	0.000144467	0.0469223	3.48912	0.948406	1.17121	1.80398	1.25338	2.79219	0.993816	0.987324	1.02705	0.35316	1.26779	1.09508	0.0632285	0.365534	0.0153922	0.402572	0.022206	3.43957	0.0363847	3.10976	0.0514749	0.360775	0.599804	0.342763	2.1701	2.19502	0.06808	1.02387	0.405898	1.5264
M561	3.32	259.0207	Not available	0.127402	1.05917	0.87711	3.60569	0.222639	0.740377	0.599417	0.207022	1.21677	1.18592	0.905279	0.167674	0.0921963	0.541797	0.0385127	0.0385127	3.99733	0.105049	2.25931	2.73832	1.03251	3.68779	0.658769	1.60433	0.592824	0.00213106	0.94677	4.21918	3.46229	0.151428	0.10606	0.512783	0.658595	0.745212	0.59714	1.39722	0.15549	0.939815	1.66313	0.517328	2.2848	2.22581	0.00213106	0.96749	0.876718	2.29082
M562	3.32	329.1427	Not available	0.00105384	0.915155	0.241388	0.223714	0.825833	0.207845	0.480062	1.3951	1.65852	3.00592	0.0915819	1.0097	0.0658527	2.20207	0.0219136	0.059569	0.534019	1.34023	0.937435	0.279856	0.343417	0.312726	1.57777	1.16378	1.08019	0.979512	4.93483	0.805315	0.520458	1.38544	0.081001	0.157677	1.46654	0.951171	1.83026	1.54841	1.5354	0.322817	1.28038	1.02425	0.600828	1.41098	1.16597	1.82665	0.241889	1.87978
M563	3.32	345.1163	Not available	0.0510295	0.963589	0.69796	0.335881	3.64913	0.405406	0.850664	1.82848	1.65895	2.37873	0.472476	1.09316	0.0731427	1.71148	0.208991	0.0486725	0.938063	1.66944	0.49546	1.10835	1.07537	0.880987	1.41653	2.76655	0.886446	0.656083	2.30747	0.826853	1.0788	1.24484	0.171883	0.843053	1.17774	0.991106	1.4279	0.793528	1.42669	0.937171	2.07573	0.899374	1.14291	2.64246	0.540732	1.47708	0.804267	1.735
M564	3.32	397.1299	Not available	0.00131203	0.899958	0.187824	0.199164	0.835028	0.270753	0.704745	0.81943	1.69196	3.81241	0.0706063	0.882474	0.00131203	2.14885	0.0128671	0.00131203	0.467842	1.29026	1.00563	0.221591	0.298143	0.283958	1.54686	1.08374	1.08149	0.997478	6.41958	0.724479	0.483201	1.54487	0.0580362	0.235091	1.56405	1.00138	1.94529	1.61964	1.62051	0.285811	1.09392	1.07567	0.529457	1.37887	0.793716	1.81407	0.314377	2.11813
M565	3.32	413.1037	Not available	0.0101515	1.21724	0.35738	0.304585	0.993108	0.358736	0.548938	1.9039	2.48306	3.84069	0.174772	1.4862	0.00327829	2.18356	0.00655658	0.0541069	0.625355	1.56007	0.927841	0.594834	0.674483	0.605275	1.77438	1.41354	1.01664	0.924228	4.35863	0.806878	0.841764	1.84964	0.120544	0.268927	1.61994	1.01474	1.84435	0.993024	1.6913	0.647177	2.23461	1.08819	0.830015	1.74599	0.517326	2.01061	0.524095	2.7241
M566	3.32	703.2824	Not available	1	0.639975	0.0367531	0.0367531	0.275497	1	1	1	4.50724	7.25855	1	1	1	2.86569	1	1	1	1	1	0.0367531	0.0367531	0.0367531	1.87946	1.80922	1.311	0.464373	17.7406	1	1	3.84402	1	1	1	1	1	1	1	0.0367531	1.31883	1.18895	0.0367531	1.20956	0.358293	2.59899	1	7.3954
M567	3.32	86.0973m	Not available	0.655704	1.03112	0.715257	0.653411	0.949252	0.808025	0.725558	1.45644	1.20418	1.27409	0.661742	0.882873	0.494232	1.64633	0.77239	0.753407	0.722226	0.963265	0.856156	0.686717	0.753319	0.615151	1.40336	1.08549	0.973696	0.902365	1.53238	1.05842	1.0728	1.34954	0.74958	0.877569	1.2243	0.887054	1.20606	1.04085	1.14048	0.762864	1.32616	1.1205	0.731409	1.31676	0.833038	1.42297	0.834553	1.2877
M568	3.33	175.0227	Not available	0.000945661	2.3088	0.319335	4.18746	0.773741	0.292069	8.13555	0.770216	0.288657	0.000945661	0.00469217	0.441704	0.000945661	0.709483	0.000945661	0.000945661	1.76403	0.00469217	2.76502	0.700859	0.169531	1.20531	0.251899	0.0166713	3.0432	0.423207	3.91858	4.57875	0.0257694	1.19405	0.000945661	13.7511	1.76519	0.171097	0.723464	0.391949	1.89343	0.722604	2.40235	1.74862	0.634799	0.0166713	2.33489	0.352509	3.62848	1.45601
M569	3.33	188.0551	Not available	0.167402	1.00669	0.750144	0.905512	1.23171	0.261252	0.570809	0.879271	1.40377	0.545736	2.17681	0.785697	0.00743731	0.792719	0.231265	0.0257182	0.499633	2.31403	0.284543	0.968336	1.97715	0.827409	0.701484	3.59864	1.3058	1.19937	0.368591	0.410857	0.648308	0.913656	1.17756	1.08616	1.32888	1.70341	1.95425	0.891848	1.64552	1.40741	0.853479	2.88211	2.42866	0.985194	0.93239	0.894462	0.999864	1.22402
M570	3.33	202.1189	Not available	0.176976	0.744807	0.619824	0.576673	3.10549	0.56819	3.69388	2.79696	7.16486	13.2917	28.0069	1.04894	2.11631	0.0863454	0.642481	0.219791	17.107	0.992491	0.149662	2.17502	6.33786	10.4477	2.20487	5.99671	16.1103	0.971043	0.747099	0.981905	0.853229	0.340851	1.60812	0.516527	2.22247	2.36807	1.39745	0.89969	0.884787	6.21978	16.4751	0.494579	0.269937	5.59139	1.10838	0.0496121	0.516215	1.16248
M571	3.33	343.0640	Not available	0.459723	0.129606	0.234457	0.329282	1.77171	0.357984	0.733496	0.808513	3.09382	0.970001	2.49877	1.17163	0.884316	0.196777	0.260276	0.0254748	11.7634	0.174303	2.45521	1.12727	4.85256	21.8091	12.5151	1.04796	0.570333	0.721227	0.576166	0.579921	0.000185436	0.715327	0.0706359	0.771795	0.978544	1.21863	0.54972	0.0215827	0.623332	5.98972	2.09562	11.4388	5.31056	1.11576	0.0218413	0.0635001	1.11905	8.40251
M572	3.34	277.1255	Not available	0.0178808	0.842371	2.41929	1.46885	0.792605	0.988781	0.564122	0.772805	0.748991	1.00725	0.260125	1.35072	0.0178808	0.58449	0.0988428	0.0433445	0.952805	0.555565	9.95262	1.08564	5.37264	0.674025	0.539793	0.999832	2.07044	2.06467	0.567742	1.09099	0.0817377	1.38676	0.0178808	1.0517	1.86142	0.511911	0.528674	0.731921	1.31243	0.810787	1.00017	0.896883	1.01199	0.98861	1.15177	1.03289	0.862766	1.37289
M573	3.37	130.0655	Not available	0.888364	0.358369	0.610968	0.354107	0.350228	0.6894	0.489343	0.695819	1.54783	1.25601	0.857812	1.00258	0.305952	0.599319	0.273281	0.25766	0.434701	1.19119	0.370913	0.324931	1.03096	0.728686	1.32821	1.1631	0.674231	0.324645	1.13127	0.664099	0.926913	0.897457	0.779672	1.12382	1.38347	0.795596	1.3761	0.763012	0.884619	1.05541	1.44502	0.997379	0.778398	0.700189	0.257518	0.962722	0.899225	0.637925
M574	3.37	132.0812	Not available	1.08291	0.357472	0.545229	0.292364	0.380954	0.78665	0.509538	0.723662	1.53268	0.987675	1.05338	0.960701	0.284989	0.577662	0.308318	0.384055	0.432691	1.24695	0.501137	0.465365	1.09321	0.664875	1.42014	1.1018	0.659547	0.392341	1.06134	0.615696	0.942616	0.868777	0.887268	1.26916	1.2641	0.988571	1.27976	0.637722	0.893473	1.06564	1.17805	0.960267	0.633202	0.673497	0.267028	0.994956	0.951271	0.621327
M575	3.37	144.0811	Not available	1.00275	0.435618	0.602655	0.356751	0.464178	0.733878	0.542829	0.811306	1.45585	1.02679	1.02995	1.00459	0.278926	0.713299	0.388944	0.520951	0.500318	1.23837	0.677811	0.444684	1.13452	0.710145	1.36118	1.18329	0.710643	0.401911	1.01231	0.755084	1.15596	1.0228	0.789703	1.14611	1.22381	0.920408	1.14286	0.616014	0.893778	1.07968	1.28484	1.01948	0.667243	0.747225	0.332099	1.00457	0.864639	0.693793
M576	3.37	146.0605	Not available	1.15255	0.446381	0.628426	0.308647	0.455983	0.770347	0.559283	0.780671	1.46412	1.12151	1.22611	1.15205	0.403263	0.69731	0.416897	0.441447	0.534198	1.19499	0.725027	0.437731	1.1778	0.74013	1.39772	1.26681	0.729621	0.355858	1.00605	0.775854	1.21467	1.02723	0.886509	1.28087	1.34554	0.95154	1.22948	0.581409	0.915918	1.14076	1.2946	1.03654	0.673105	0.776339	0.299656	1.00631	0.880992	0.728861
M577	3.37	146.0917	Not available	1.20133	0.529302	0.68312	0.422105	0.484665	0.639641	0.631313	0.858539	1.38168	0.652323	1.92845	1.41096	0.335152	0.756574	0.353261	0.409302	0.572243	1.50321	0.781194	0.436302	1.13728	0.695205	1.56201	1.31494	0.650097	0.434393	0.956129	0.738809	1.43361	0.985531	0.945171	1.32894	1.34489	0.986987	1.4185	0.621671	1.05979	1.20322	1.26816	1.09416	0.591323	0.802059	0.394098	1.014	1.02857	0.776735
M578	3.37	160.0764	Not available	0.989202	0.372644	0.584547	0.276459	0.335226	0.817327	0.498825	0.751106	1.43695	1.09275	1.00011	1.16687	0.26641	0.695427	0.280271	0.323172	0.373811	1.14668	0.570899	0.347733	1.01569	0.74321	1.38659	1.09215	0.710226	0.247742	0.952858	0.592228	1.12643	1.07799	0.760066	1.09853	1.23871	0.864188	1.24161	0.599235	0.928429	1.08968	1.38765	1.06002	0.626924	0.696266	0.302315	1.01588	0.904623	0.662359
M579	3.37	166.1205	Not available	0.94646	1.0966	1.11194	0.857752	0.975652	1.01362	0.978338	0.957475	1.42606	1.00078	1.07313	1.2571	0.844544	1.06368	1.67437	1.99846	1.15101	1.24096	0.996164	0.524318	0.999809	1.00608	0.995652	0.999582	1.03867	1.09896	1.01987	0.745434	0.754598	1.46556	1.02145	1.37348	0.893352	0.716045	1.07733	1.01009	1.35547	1.09415	1.40244	1.33706	0.951595	0.754541	1.30418	0.866302	1.37585	1.24855
M580	3.37	205.0978	Not available	0.973182	0.430814	0.615209	0.322937	0.487617	0.733228	0.584594	0.787677	1.14361	0.979503	0.985191	0.998681	0.323593	0.774411	0.31655	0.198733	0.436519	0.982001	0.615441	0.416513	1.03658	0.700233	1.28176	1.04447	0.772828	0.375376	1.21744	0.729243	0.880507	0.811752	0.922632	1.06111	1.11698	1.02967	1.41038	0.692768	0.968324	0.959146	1.19705	0.94215	0.648845	0.806723	0.348956	1.11088	0.885077	0.785758
M581	3.37	249.0618	Not available	0.400948	0.482299	0.475531	0.395349	0.589621	0.85095	0.633106	0.72398	1.23186	1.20833	0.600568	0.911863	0.108656	1.03309	0.161624	0.125847	0.393833	1.03874	0.672702	0.339255	0.774641	0.624556	1.43199	1.33062	0.999748	0.561771	1.6956	0.647653	0.793937	0.927717	0.59253	0.966593	1.03474	0.901625	1.36628	0.821039	1.05764	0.747251	0.919513	1.31726	0.704452	1.00774	0.556444	1.41423	0.847466	0.875573
M582	3.37	265.0359	Not available	1.75729	0.646388	1.223	1.91423	0.697306	1.16789	0.647427	0.917617	1.2576	0.734978	1.94644	1.19546	0.892885	0.804269	1.15724	0.9873	0.83376	0.959886	0.79359	0.75942	1.23552	1.1488	1.2924	1.16624	0.740481	0.450534	0.809072	1.28425	1.59192	0.836731	1.6495	1.11875	1.10951	0.964424	1.19505	0.708018	1.01486	1.16406	1.30333	1.00094	0.977597	0.909292	0.436218	0.983295	1.04806	0.932558
M583	3.37	485.0881	Not available	1.43106	0.0427894	0.825904	0.239673	0.226905	0.883523	0.582486	0.720833	1.2289	1.11383	1.26234	0.986905	0.982708	0.22224	1.23214	1.11685	0.184194	1.6246	0.0489148	0.521547	2.14878	1.31039	1.94814	0.573209	0.263372	0.019425	1.48847	0.724806	0.379666	0.771475	0.731329	0.689667	0.769771	1.71354	1.10623	0.0244574	1.70831	1.66305	3.22189	0.472837	1.05558	0.134625	0.0735879	0.334477	0.498902	0.986616
M584	3.37	543.1208	Not available	0.158844	0.1983	0.27701	0.107996	0.35455	1.43793	1.36039	0.500534	1.17362	1.28911	0.487532	0.989343	0.633345	0.874491	0.014835	0.0516539	0.144895	1.04686	0.351217	0.123454	0.768693	0.604061	1.91595	1.80744	0.891392	0.189443	2.20062	0.47654	0.764422	1.16312	0.452631	0.809155	1.08977	0.73649	1.64012	0.503501	1.00155	0.733335	1.04348	1.62961	0.589652	0.957364	0.237531	1.57261	0.640466	0.64062
M585	3.38	118.0658	Not available	0.993289	0.902534	0.873078	0.832303	0.750025	0.991568	0.771506	1.35208	1.47188	1.43199	1.1376	1.00321	0.61685	0.876558	1.01542	2.12076	1.14266	1.73103	0.988628	0.830766	1.12185	0.883234	1.15825	1.12145	0.883616	0.802377	1.1293	0.899866	1.20865	1.22197	0.971334	1.14332	1.04998	0.944464	1.00144	0.840008	1.20106	1.21143	1.64393	0.892072	0.848979	0.894452	0.518679	1.0313	1.03946	0.844186
M586	3.38	118.1211	Not available	1.12552	1.61202	0.640179	0.583867	0.739683	1.10511	0.529037	1.06683	1.25769	1.33746	1.32068	0.724396	0.499233	1.31264	1.0337	3.34339	1.40271	1.58516	1.22234	0.558521	0.939859	0.568478	1.00737	1.16249	1.18501	2.17972	0.990818	0.980109	0.940868	1.1596	0.754581	1.16156	1.49838	1.67977	0.99956	0.215679	2.70708	0.660388	1.22243	0.589662	0.992635	1.05679	0.852455	1.42973	1.15281	1.01599
M587	3.38	188.0718	Not available	1.04979	0.456688	0.651193	0.345006	0.472644	0.875478	0.548261	0.859909	1.29327	1.20484	1.10456	1.00743	0.294742	0.840718	0.399764	0.344393	0.456668	1.07228	0.645582	0.485287	1.03771	0.699002	1.29237	1.00336	0.825511	0.39156	1.27077	0.676549	0.952901	0.91461	0.925015	1.03949	1.26835	0.982461	1.35703	0.676363	0.965033	0.989005	1.09868	0.988999	0.662866	0.814993	0.352174	1.12961	0.859237	0.701274
M588	3.38	227.0797	Not available	0.486412	0.342023	0.517936	0.480007	0.431356	0.772941	0.616775	0.721373	1.20421	1.19026	0.876079	0.938658	0.902483	0.802287	0.270248	0.149045	0.373519	1.04628	0.550622	0.391119	0.937451	0.66162	1.37251	1.19282	0.680993	0.405417	1.27024	0.722939	0.780146	0.934866	0.544408	1.00581	1.2089	0.843292	1.14931	0.707103	0.932047	1.02465	0.993738	1.07963	0.614041	0.740776	0.350213	1.11819	0.90705	0.863669
M589	3.38	413.1414	Methylpicraquassioside A	1.22452	1.81765	1.84573	1.9052	1.48162	1.71163	2.21925	2.16517	1.37741	2.80464	2.82931	2.88444	1.00493	1.19388	1.5682	1.53903	2.81324	0.911818	0.874597	2.89038	1.84223	2.20043	0.879573	1.25104	2.25005	1.28575	0.857614	2.49879	2.13515	0.655566	1.46367	1.28633	0.995422	1.23285	0.610855	0.749483	2.16694	1.58022	1.57396	0.591885	0.993832	0.917438	0.408802	0.497684	1.06246	1.2551
M590	3.38	639.1570	Not available	1.76013	5.80703e-05	5.80703e-05	5.80703e-05	0.00381696	2.16966	1.00026	1.23863	1.5701	1.34315	30852.2	1	0.0158506	1.12461	0.0158506	0.701686	1	989.43	3559.41	5.80703e-05	5.80703e-05	0.995695	1.56905	0.973628	0.527892	0.0063651	0.0381531	212.582	49780.3	1.87881	2.57072	1.67609	1	1	1	1	1	5.80703e-05	9.33149	5.80703e-05	5.80703e-05	1.21507	5.80703e-05	0.964785	1.63514	0.740105
M591	3.39	107.0498	Not available	0.981136	1.25978	1.01273	1.11916	0.923809	1.15207	0.928623	1.29706	1.27423	1.42959	1.05822	0.945185	0.856585	1.03163	1.23514	2.11085	1.37224	1.64188	1.22478	1.13621	1.06164	0.979606	0.88895	0.950688	0.91183	1.23897	1.12879	0.995054	1.25359	1.2729	0.984488	1.04691	1.05235	0.906657	0.919745	1.13499	1.2208	1.10169	1.43734	0.762316	0.923388	1.01433	0.7421	0.976887	1.09322	0.998905
M592	3.39	121.0646	Not available	1.16106	0.951226	1.07106	1.32836	0.771414	0.982642	0.80944	1.10646	1.40643	1.36195	1.36198	1.09438	0.885577	0.674303	1.11059	2.78881	1.04587	1.70708	1.01701	1.40066	0.942923	0.808716	0.811335	0.961084	0.804981	0.948164	1.4331	0.866502	0.824529	1.15892	1.13801	1.2336	1.41709	0.677276	1.01556	0.839966	1.67086	1.31928	1.38304	0.737118	0.906634	0.919679	0.63469	0.940271	0.99281	0.797391
M593	3.39	149.0601	Not available	0.964491	1.13667	1.02172	1.16293	1.05849	1.01505	0.877179	1.36211	1.29429	1.34288	0.979922	1.12635	0.774117	1.00264	1.51395	2.65857	1.56649	1.83735	1.22278	1.02701	1.037	1.00659	0.880567	0.948674	0.944461	1.2331	1.05189	0.960702	1.26736	1.24356	1.01888	1.10993	0.930788	0.96516	1.0277	1.06179	1.31111	1.1694	1.56872	0.727046	0.944849	0.919714	0.725493	0.967077	0.984705	0.941801
M594	3.39	166.0867	Not available	0.900589	1.22788	1.09632	1.17717	1.02146	1.05598	0.914201	1.28571	1.29003	1.28268	1.02563	0.974764	0.794453	1.00707	1.35144	1.91388	1.36802	1.68398	1.1591	1.02834	1.00109	0.966941	0.945076	1.018	0.927642	1.27617	1.05358	0.939606	1.18193	1.2817	0.998002	1.12307	0.984409	0.992284	0.892682	1.10441	1.41258	1.15718	1.50883	0.879192	0.992346	0.99289	0.824619	1.0347	1.02003	1.01745
M595	3.39	377.1472	Not available	2.19165	0.668805	0.77964	3.485	1.53759	1.61706	1.55518	0.777815	1.09452	0.830301	8.32742	1.22041	1.60537	0.405261	1.1685	0.583605	3.96953	0.00456822	1.27848	10.1231	1.55536	1.88119	0.660781	1.34389	1.29063	0.107238	0.0807559	0.848809	1.44185	0.609171	0.870843	0.897765	1.18006	0.00456822	0.00456822	0.00456822	0.00456822	1.4086	0.444784	0.350895	3.46967	0.412224	0.330697	1.97856	1.73313	0.583715
M596	3.39	465.1007	Not available	0.458029	1.44365	0.522293	0.868284	1.18816	1.02075	0.91863	1.46646	1.36817	2.57925	0.783271	0.973941	0.139248	1.40015	0.383542	1.03433	1.70431	2.46274	1.61371	0.701162	0.534483	0.70083	0.935885	1.27768	1.41442	2.1437	2.59706	1.15184	1.36734	1.44363	0.661924	0.772247	0.896507	1.03214	1.02821	1.36279	1.77806	0.581615	1.15395	0.880999	0.912138	1.36443	1.00218	1.35051	0.816019	1.11369
M597	3.39	93.0697m	Not available	0.977476	1.01468	1.15392	1.18637	1.04829	1.09538	0.913996	1.42543	1.33607	1.52618	1.40074	1.05871	0.794455	0.937894	1.28878	2.75204	1.32406	1.78402	1.36419	1.2092	1.14937	0.901684	1.03309	1.05368	0.929693	1.15358	1.03408	1.1313	1.42027	1.33653	1.04738	1.13526	1.03711	0.90185	0.89337	1.10003	1.2016	1.12691	1.66769	0.82979	0.893688	1.02067	0.754578	0.938021	1.07535	0.933793
M598	3.40	158.1179	Not available	3.61836	0.643566	1.02894	0.949278	0.749299	0.555554	1.4106	2.26878	2.12493	0.967721	2.86773	0.661813	0.868858	7.94045	0.802407	1.50371	2.03239	0.984953	2.49302	0.50676	1.00034	0.733948	0.852658	2.64294	1.9772	0.370277	1.16676	0.705921	0.188959	0.487952	1.84843	2.38506	1.17161	2.03369	0.760319	1.61014	0.0700683	2.16349	0.689713	2.12148	1.75229	0.859791	0.673811	7.30308	3.70203	1.27022
M599	3.40	278.0338	Not available	0.91692	1.14253	0.407236	0.742068	1.02479	0.554917	0.705789	0.578007	1.37375	63.3329	8.10894	0.821606	0.953574	1.18345	1.44562	1.19562	1.12475	1.28513	1.19992	0.83376	0.459886	0.610696	0.712236	0.913219	1.20027	1.90547	1.80072	1.06742	0.882521	1.222	0.824385	0.760244	0.921698	0.990377	1.00435	1.27655	1.36688	0.467415	0.638448	0.918277	4.75884	1.06779	1.30079	6.15035	0.829478	0.984443
M600	3.41	196.0737	Not available	5.25767	0.588558	1.43647	1.44885	0.223402	0.758677	1.26096	2.12958	2.24106	1.28062	6.16604	0.100999	1.18657	11.9104	0.919745	1.68067	3.51129	1.07412	3.5396	0.408445	0.627101	0.705265	0.630732	2.74227	1.89471	0.166412	1.20584	0.957027	0.0518207	0.588245	2.73732	2.05811	1.16535	2.78998	0.926389	2.24196	0.00859866	1.86018	0.623394	2.80421	1.7986	1.08128	0.564835	9.93815	4.03339	1.21308
M601	3.42	192.1008	Not available	2.64476	1.61665	1.11938	0.840783	0.856177	0.988926	1.82164	1.77297	1.58219	2.73873	1.11759	0.574728	2.56661	3.54359	2.21643	2.095	1.35601	1.33889	0.79005	1.52229	0.929996	1.14285	0.58358	1.48668	1.38368	1.21653	1.17289	0.92491	0.98452	1.11358	2.79875	2.58658	0.415332	2.25985	0.171518	1.07215	0.49956	0.907186	1.01164	0.318271	2.14444	0.533882	0.478278	3.40509	1.52304	1.97016
M602	3.42	309.0485	Not available	1.96499	1.57243	1.31239	0.688044	1.37925	1.94686	1.67561	1.59895	0.849219	1.55713	26.4118	5.6985	4.44827	0.00157511	2.74002	0.950687	0.799877	0.0166982	0.0166982	4.74426	2.77931	2.62778	3.02652	0.696101	3.27645	0.314685	1.12562	13.8094	0.0166982	0.254202	2.01855	3.22605	1.22566	0.0166982	0.498063	0.0166982	0.998936	1.70021	0.617625	0.25644	0.137951	0.873306	0.00157511	1.17389	1.22813	1.21057
M603	3.43	112.0511	Not available	1.52247	1.45216	2.42415	15.9337	1.69276	4.08502	0.934019	1.64806	2.70776	0.924619	1.46053	3.76191	2.24797	1.37019	4.03946	1.7906	3.72055	1.34468	2.13027	1.42278	0.792498	1.67631	0.614287	1.34752	1.35383	1.99651	1.52466	4.06377	1.49281	1.71301	1.1557	1.48803	0.479027	1.12246	1.30543	1.22525	2.40336	0.834512	1.25642	0.968668	2.1882	0.771682	0.693896	0.973962	0.965788	1.96706
M604	3.43	384.1151	Not available	1.48086	0.655904	1.1676	1.86317	2.53467	2.02052	1.27122	2.49724	1.67258	3.65494	1.47515	1.13352	4.78457	0.563308	1.73143	3.92249	1.20378	1.80002	1.5789	6.49235	2.15789	1.72566	0.962191	0.752758	2.44757	0.504663	0.883285	0.75274	0.881998	2.28638	1.17053	1.21372	0.667217	0.996033	0.864631	0.779456	1.06456	1.03999	1.1894	0.944259	0.678038	0.877378	0.99548	0.89003	1.0204	0.916387
M605	3.43	434.2175	Not available	2.82631	0.0234472	3.47401	1.05172	1.53135	1.73632	1.55446	1.48416	0.734375	0.0291345	8.5266	1	286.027	1.01195	1.54112	291.286	526.984	68.0897	1	3.4209	8.12413	2.59387	3.64976	0.151568	1.23242	2.86007	0.489249	379.414	1	1.05719	1.44219	1.15724	1	829.879	1	1	73.3606	1.73468	0.380389	0.671388	3.71884	0.000371887	3.7691	0.933625	0.740053	0.453999
M606	3.44	184.0947	Not available	0.662186	2.485	0.451885	0.989301	1.34542	1.20795	3.73058	0.628463	1.52145	7.17693	0.521914	0.380273	1.15661	0.557894	1.50354	0.25025	0.822581	0.486932	0.576727	1.25273	1.00462	2.19998	2.32709	1.11892	3.29248	1.1553	1.054	1.63661	0.533502	1.57239	0.935974	1.48315	2.15223	1.37805	1.78402	0.980224	0.604197	2.67209	0.362833	0.626599	0.691978	0.819436	1.81651	0.668797	0.696777	1.15152
M607	3.44	188.0924	Not available	0.934044	0.973611	0.948061	0.622157	1.67651	1.43409	1.75476	0.909211	0.523049	0.858557	1.36894	1.58308	2.4469	0.635054	2.83711	1.30996	1.0019	0.862326	0.519429	0.811551	1.62519	0.722303	0.932127	0.964233	1.26756	0.748546	0.565052	2.41975	0.48695	0.0229957	0.174791	1.40601	2.57955	0.314031	0.414825	0.670422	0.866365	1.10527	0.16924	1.21717	0.994396	0.384232	0.78079	1.38162	1.04357	2.09765
M608	3.44	245.1496	Not available	1.44806	0.548984	1.32255	1.3559	1.36218	1.19989	1.14011	2.28599	3.38439	1.19826	1.74203	1.54205	1.34926	1.21151	2.05887	0.997273	1.21351	0.474968	1.02045	2.36762	1.44089	0.984656	0.959339	1.95633	1.17988	1.16523	1.24524	1.4985	1.11885	0.547986	4.17115	1.58659	1.69689	0.779464	0.724375	0.730655	0.960309	0.609949	1.57486	1.97762	0.823494	1.19849	1.99634	1.447	1.17896	1.27345
M609	3.44	313.1011	Not available	1.10707	0.841931	0.624096	0.341921	1.43603	1.11326	1.03958	1.23345	0.705529	1.16164	2.48682	2.66398	1.4557	0.959035	1.60339	0.766211	1.49163	0.660663	0.798099	1.52537	1.27251	1.16623	0.708704	0.839988	1.61916	0.751611	1.40487	1.17292	0.725506	0.572822	1.16107	1.22102	1.18878	0.579812	0.83105	0.986762	0.899292	0.931482	0.405357	1.27308	0.677148	1.09209	1.36282	1.56448	1.24051	1.53418
M610	3.44	329.0743	Not available	2.25599	0.0121289	1.29678	0.404616	3.40347	1.81062	1.20862	1.94331	0.754313	0.808644	8.82085	2.55588	3.70786	0.99885	3.4331	2.04547	1.37649	0.548418	0.324943	3.65657	4.43825	4.65446	0.624326	0.91589	1.85706	0.0121289	0.604096	3.06331	2.33283	0.529525	1.8569	1.36217	0.853964	0.491044	0.0759967	0.260219	0.396666	4.03109	0.862798	0.821358	1.873	0.0121289	1.33645	2.815	1.52883	1.2895
M611	3.45	180.1000	Not available	2.1184	0.648621	0.715888	0.93822	0.766348	0.462526	1.48313	2.09024	2.4356	1.31753	2.30442	0.90998	0.593578	10.0128	0.579369	0.728804	2.18455	0.908021	2.41675	0.382735	0.819088	0.600345	0.734644	2.93142	2.58004	0.398397	1.99753	0.748334	0.0804913	0.320306	0.905878	2.42605	1.19915	1.68993	0.717875	1.71383	0.095841	1.39579	0.547794	2.45128	1.67083	1.00457	0.82303	11.2638	3.17219	1.63405
M612	3.45	343.0638	Not available	1.46047	0.0145265	0.0145265	0.0145265	12.3417	0.681829	1.66723	0.432578	2.10336	0.140612	30.214	1.59604	1.31558	0.0145265	1.62842	0.477086	55.5722	0.843016	8.38505	0.915773	6.51715	22.8256	5.05987	2.93455	0.716512	0.0145265	0.145327	7.36963e-05	7.36963e-05	0.280895	1.42031	1.27378	2.35506	7.36963e-05	0.00427125	7.36963e-05	7.36963e-05	3.32202	1.54513	7.72972	0.0869621	1.53459	0.0145265	0.646125	1.45287	3.97251
M613	3.46	120.0448	L-Kynurenine in-source fragment ((-[C2H3NO2, H2O])	3.10144	2.27044	1.94029	1.3634	1.41578	1.38546	1.7491	2.21193	2.04576	3.96094	2.14038	1.9875	3.52046	1.43767	3.21641	2.81481	3.01039	1.62898	2.03327	1.19543	1.34359	1.76272	0.846237	1.08776	1.72451	1.87135	1.61198	1.45049	3.79124	1.45495	3.84442	3.62658	1.08642	1.65682	0.555006	1.19065	2.44547	0.898904	1.95028	0.761868	1.24532	0.873248	0.920671	1.45605	1.82796	2.43357
M614	3.46	136.0761	L-Kynurenine in-source fragment (-[C2H3NO2])	3.10282	3.13007	1.96517	1.696	1.5419	1.17481	1.74367	2.04877	1.9816	3.86306	2.6172	2.25603	3.26781	1.43239	3.04954	2.49179	3.08942	2.10898	2.14419	1.43554	1.41151	1.93147	0.698847	1.29462	1.82688	2.23225	1.47813	1.31978	3.77161	1.2906	3.70778	3.72837	0.977048	1.66275	0.894883	1.10526	2.73177	1.55058	2.45243	0.798557	1.53235	1.00707	0.856507	1.95302	1.75355	3.89025
M615	3.46	174.0552	L-Kynurenine in-source fragment (-[NH3-H2O])	3.17679	2.50243	1.59925	1.79565	1.33388	1.20635	1.99934	2.05687	2.18648	3.69635	4.00757	2.10462	3.44522	3.24484	3.10935	2.90334	3.09824	2.6112	3.03499	1.17769	1.62783	1.92602	0.511696	1.27936	2.36722	1.77494	1.6183	0.99847	4.27307	1.33723	3.8547	4.61856	0.742336	2.15605	0.485349	1.50126	2.44095	1.09483	1.74716	2.12787	1.27064	0.894163	0.59364	1.4836	2.19559	2.67902
M616	3.46	192.0658	L-Kynurenine in-source fragment (-NH3)	3.38384	3.04465	2.0442	1.45807	1.53916	1.46922	1.93369	2.34093	2.40283	4.31228	2.38008	2.19921	3.68449	1.32845	3.28625	3.11258	2.97962	2.15752	2.13695	1.18033	1.57113	1.9742	0.71089	1.31339	1.88029	2.18713	1.68031	1.37458	4.05316	1.41259	4.28001	3.93899	0.974988	1.89198	0.815276	1.24965	2.92487	1.45114	2.28026	0.673571	1.59674	0.990472	0.940341	1.80869	1.8921	2.48617
M617	3.46	209.0925	L-Kynurenine	3.30716	3.15612	2.01595	1.52544	1.55492	1.3412	1.99951	2.37788	2.38155	4.57339	2.3035	2.22052	3.58378	1.50148	3.23327	2.68407	3.19741	2.2596	2.15501	1.24057	1.54878	2.01043	0.709244	1.1847	1.89811	2.29285	1.76881	1.22952	3.96977	1.47283	4.27415	4.0778	1.05259	1.9939	0.853297	1.34294	2.85029	1.39715	2.31431	0.662137	1.56529	0.960152	0.857699	1.82272	1.9259	2.57441
M618	3.46	253.0564	L-Kynurenine adduct (+2Na-H)	2.05686	3.55851	1.82792	1.62117	1.76088	1.17393	1.74932	2.21151	2.54342	5.23241	2.04151	2.12985	2.09678	1.75512	2.44453	1.78377	3.21844	2.32749	2.26035	1.29514	1.44183	2.11538	0.745089	1.18386	2.41336	2.95757	2.08896	1.23796	4.01789	1.22489	3.37642	3.35506	1.04706	1.92803	0.873206	1.22119	3.10231	1.42514	2.3405	0.759677	1.6888	1.20232	0.993783	2.35612	1.77111	2.23252
M619	3.46	321.0438	L-Kynurenine adduct (+2Na-H+HCOONa)	1.85904	3.74938	2.09991	1.62519	2.15706	0.994304	1.49953	2.24526	2.41495	4.87204	2.22608	2.74755	1.91112	2.03044	1.81881	1.18905	3.85693	2.74864	3.01934	1.68204	1.59909	1.9843	0.550925	1.25767	2.65386	3.58453	2.05079	1.17773	4.74678	1.0875	3.0339	2.90154	1.08347	1.91456	0.995743	1.48159	3.54549	1.40245	2.68433	0.883136	2.01079	1.41028	0.759733	2.33887	1.70798	1.85782
M620	3.47	148.0971	Not available	1.24051	0.764568	1.55065	0.833081	0.245386	2.68064	0.329293	0.914935	3.845	0.56356	2.60326	0.000301565	0.862836	0.312038	1.06792	4.47964	1.4193	0.445537	1.38471	0.881502	0.80946	0.552365	1.50443	1.85857	0.836508	0.787721	0.864981	1.61544	0.313472	0.37965	2.56961	0.598419	0.000301565	1.02019	1.20318	0.702584	2.07967	1.03531	0.140592	0.772107	1.93371	0.721485	2.67371	1.38686	1.74309	0.736108
M621	3.50	307.0444	Not available	5.17677	3.83921	1.4473	1.46945	0.520251	1.45359	0.353572	0.323052	1.05894	1.36163	3.40948	0.194365	2.55483	4.01662	4.81474	1.15251	2.46365	0.166069	0.655375	6.26615	0.687158	0.807111	0.241794	0.265724	2.91774	0.0838302	0.311638	2.64129	10.0949	0.144786	0.975657	3.76931	2.00282	4.34769	0.123141	0.0877307	4.13217	1.03922	3.68687	0.900232	0.254577	2.8317	0.452944	2.06886	0.871437	13.4056
M622	3.50	313.0523	Not available	2.04114	2.88603	0.494633	0.97849	0.899223	1.18862	0.521779	0.647429	1.59925	2.27918	1.26575	0.372144	1.00351	3.71967	2.4076	0.38303	1.63907	0.330821	0.661453	2.74709	0.38523	0.413779	0.387009	1.19575	3.89573	1.02994	0.619085	1.57471	4.84029	0.203854	0.846109	4.15062	1.55431	3.3474	0.231165	0.361837	3.1811	0.768232	2.28152	1.53329	0.38422	2.35809	1.21988	2.38652	1.11662	20.1941
M623	3.50	449.0268	Not available	1.57661	5.21417	0.0210058	0.634176	0.599125	1.0996	0.48636	0.42697	1.323	2.27267	2.1613	0.0408541	1.02339	6.1859	2.71288	0.530859	1.01625	0.0408541	0.398059	4.03762	0.219229	0.47842	0.0210058	1.21465	6.59334	0.587961	0.433407	1.76257	9.19536	0.166286	1.01283	4.15123	1.82418	5.75471	0.0408541	0.211551	4.88482	0.99314	4.37381	1.79246	0.0210058	3.8684	2.3027	3.43346	1.13818	21.8363
M624	3.52	138.0541	Not available	1.45627	0.747256	2.29768	1.71801	0.200137	0.708304	1.33472	0.342122	0.905075	0.961801	8.04518	4.30723	0.930921	4.62008	2.96961	0.516787	0.88785	0.861399	10.0498	0.486567	0.503234	1.40708	1.09347	0.737032	11.0619	0.388623	3.68001	0.329097	2.12574	0.692016	0.781506	5.44258	0.519103	1.20866	0.393519	0.64608	1.09611	0.473939	0.705718	22.8989	0.336358	0.456534	0.292338	0.527954	2.54186	4.65695
M625	3.52	281.1131	Not available	0.938206	2.11892	0.551465	0.631976	1.01082	1.295	1.14353	1.19445	0.766846	0.146018	0.729971	1.00925	1.42033	1.51877	2.32054	0.949382	0.531517	1.25884	2.67363	0.603687	0.434467	0.52271	0.392277	0.98918	0.398448	0.29508	2.2663	1.10873	0.827389	0.97153	0.657851	1.06894	0.641506	1.07071	1.19338	0.636553	2.92179	5.52706	1.01702	1.07405	0.704059	0.560146	1.08153	1.9096	4.71897	0.373831
M626	3.52	347.0583	Not available	0.77386	3.08551	0.58705	0.781511	2.60649	1.24793	1.02067	0.731113	0.749088	0.134357	0.32886	1.22816	0.829878	2.76842	2.25567	1.41478	0.576095	1.73962	3.39665	0.530522	0.00887716	0.414927	0.200593	1.55002	0.678369	0.448395	2.94952	0.859495	1.01582	0.98609	0.643512	1.05062	0.513792	0.58631	1.42299	0.66983	3.47735	9.20975	1.95179	0.353615	0.00443858	0.628044	0.557597	2.84834	4.7824	0.0950783
M627	3.53	325.0774	Not available	1.12517	2.52956	0.0216713	0.90292	1.63644	1.29719	0.876712	1.40114	0.536477	0.942375	0.629025	0.952393	1.05925	1.79838	2.28124	0.499015	0.188998	1.42651	4.14125	0.0433427	0.352804	0.325521	0.428422	0.554742	0.0216713	0.0216713	2.78844	1.70179	0.899927	0.467465	0.574502	0.821344	0.210654	0.896072	1.17233	0.637429	4.66871	6.98071	0.562488	1.14199	0.848246	0.0216713	0.849946	2.74804	5.4449	0.101126
M628	3.55	253.1186	Not available	0.899646	0.532548	0.647946	0.16934	1.22258	0.52345	2.24083	0.138745	1.50558	0.300847	0.598729	0.341758	1.02611	0.77623	1.04322	0.425885	0.529054	1.17001	1.19161	0.13768	2.71533	0.904294	1.81726	0.892698	0.880186	0.136776	1.03771	0.758432	1.01519	0.639424	0.218149	1.1987	1.53924	1.83375	1.52306	1.07654	2.84731	2.80552	0.247323	2.73173	0.660399	2.24885	0.485477	4.3967	1.67388	0.514316
M629	3.57	130.0868	Not available	2.0403	1.10309	0.938767	0.44694	0.983824	1.05354	1.49789	0.904076	0.67147	0.867134	0.485045	1.37723	1.26364	3.13211	1.83329	1.41595	1.61421	1.12923	1.04011	0.67926	0.668073	1.17738	0.48184	0.915761	0.475198	0.935245	0.945799	1.78365	0.12206	1.79267	1.82222	1.2818	2.01937	0.540502	0.301972	0.772528	0.364146	1.18656	0.0444761	1.04711	0.334542	0.516377	0.963278	0.995122	0.606822	1.23115
M630	3.57	84.0816m	Not available	1.81071	1.14716	0.934751	0.74741	1.26738	1.06911	1.48346	0.867369	0.494924	0.813396	0.42738	1.67893	1.33836	2.94604	1.81094	1.35103	1.89186	1.30827	0.999231	0.593205	0.545581	1.02175	0.477281	1.14445	0.36123	0.622976	0.967976	1.47717	0.0185219	1.68995	1.65116	1.175	1.79584	0.278042	0.0556412	0.513211	0.0723079	1.32574	0.138038	1.03911	0.162202	0.318263	1.01437	0.872472	0.594243	1.18249
M631	3.58	310.0254	Not available	1.13994	0.64902	0.391671	0.208602	2.01684	0.62394	1.64056	1.07723	0.585181	1.10518	0.660813	0.761249	0.553906	4.84769	1.27635	0.756831	1.44688	0.154274	1.62594	0.157396	0.415455	1.39563	0.440497	1.71721	0.363555	0.600043	1.19191	3.02059	0.00183899	1.607	2.0271	0.914712	3.37917	0.00183899	0.00183899	0.19736	0.00367799	1.32936	0.0198465	0.998882	0.0198465	0.569735	0.885956	1.00112	0.002042	1.00589
M632	3.58	448.1944	Not available	1	1	1	1	26.546	1	1	1	1	1	1	1	1	1	1	1	1	1	1	1	1	13.6451	1	2.08626	1	1	1	1	1	1	1	1	1	1	1	1	1	1	1	1	1	3.76624	1	1	1	1
M633	3.60	144.1025	Not available	0.882184	1.17927	0.678251	5.12381	6.92121	2.21163	0.661184	3.49119	0.373046	1.39416	6.66468	7.00216	3.80682	0.730375	3.52666	1.20964	6.18149	0.356319	1.20118	0.0234379	0.168073	1.44509	1.85854	3.29759	0.3355	1.68333	4.94738	0.386978	0.749105	0.104518	0.413408	0.422754	1.37961	2.59293	0.47825	4.38643	0.0120888	3.00164	3.44098	1.3014	2.1948	0.978678	0.907718	0.74287	2.1822	1.87367
M634	3.60	166.0846	Not available	0.525813	1.19704	0.686203	2.66642	3.36184	1.5067	0.72088	2.54387	0.616571	1.80137	2.90354	3.5772	1.35031	0.837341	1.43111	0.731204	3.43891	0.414196	1.20655	0.0385727	0.204988	1.2524	1.58758	1.95937	0.439843	1.7431	3.93608	0.401979	0.734358	0.162728	0.42644	0.468023	1.32567	2.03999	0.534176	2.99292	0.0310825	1.7117	1.90923	1.13868	1.74594	1.09469	1.05159	0.90733	1.75621	1.80835
M635	3.60	217.1297	N-a-Acetyl-L-arginine	2.37338	0.324632	0.00405453	0.00202726	0.225419	0.205587	0.853947	0.00627086	1.08678	0.480959	1.07627	0.424026	0.997275	0.224879	2.19646	1.62135	0.000519155	0.185386	0.479049	0.552804	1.55491	1.07749	0.996722	1.48147	0.78475	0.132043	0.735343	1.65241	0.895102	0.272765	1.74337	0.79876	0.30222	0.527987	1.89317	0.948298	1.35556	1.19883	1.36761	0.602357	0.177953	0.182189	0.23359	1.17007	1.83511	1.13899
M636	3.60	309.1792	Not available	0.507554	1.37141	0.397572	16.8806	27.1181	3.63173	0.79985	11.0302	0.244414	2.54816	23.967	22.2599	6.14484	0.536455	11.1015	0.893498	20.0864	0.162153	1.09783	0.00895991	0.0534325	1.99154	3.15239	10.1099	0.133167	2.67741	18.3867	0.20296	0.539138	0.0581677	0.306326	0.285645	1.582	4.37636	0.305295	12.3259	0.0294179	7.41777	8.14945	1.73859	4.14213	0.892255	1.04117	0.533872	4.84479	5.2425
M637	3.60	377.1429	Not available	1.46103	0.0436005	0.364892	6.53364	21.4474	0.471198	0.0822702	16.451	1.77463	0.0822702	17.713	35.5496	18.9415	60.3336	10.7988	514.093	7.46973	0.0337699	0.0337699	1.01828	93.7576	4.66787	4.98992	24.9943	0.0436005	0.90937	0.0822702	0.336673	0.704844	0.0822702	0.0822702	0.0822702	0.303993	4.33835	2.87397	3.64744	0.0337699	99.9241	24.6892	0.087201	0.954058	0.0436005	1.53766	0.0436005	13.2167	0.0822702
M638	3.62	132.0774	Not available	0.651809	0.645033	0.300895	0.996043	0.328644	0.598026	0.706232	1.02692	0.463649	4.48753	0.324793	0.462848	0.733502	0.588182	1.36911	0.479202	0.153152	0.658476	0.136458	0.345173	0.931888	0.242386	1.00396	2.35257	0.422837	1.4805	0.741386	3.78024	1.66436	1.70465	1.1863	0.546627	0.758207	0.313193	1.52297	0.447008	0.633752	1.82233	0.469492	0.942807	0.291174	0.58426	3.3024	0.55276	0.427735	1.67287
M639	3.62	275.1715	Not available	0.00830572	3.60402	0.00110613	0.00110613	1.65474	0.00830572	0.0949346	14.2517	0.821664	34.2578	2.49268	6.94715	0.0817606	0.0325324	13.8145	0.00830572	0.0292648	0.0292648	0.592836	0.00110613	1.75556	0.00110613	9.65913	82.6845	0.16456	43.2969	5.86619	15.449	10.0137	0.00830572	1.29822	0.842826	2.18592	2.36409	0.0292648	1.44664	0.806339	56.5127	0.00110613	0.0912063	0.887403	0.455832	47.5638	0.00110613	0.00830572	16.7601
M640	3.62	297.1556	Not available	0.243442	0.349704	0.435159	3.62964	0.509439	0.0562272	1.48926	1.70688	0.437013	3.32894	0.770922	1.12872	0.263855	1.68494	3.75384	0.207621	0.571984	0.567193	0.442083	0.151294	0.239259	1.08662	1.35111	4.96278	0.482962	1.38757	4.16381	1.47248	1.1553	0.340609	0.484396	0.800366	1.40791	0.694874	0.563199	1.30356	0.273229	5.10809	0.543834	3.25747	1.04942	0.737592	2.90813	0.771668	2.67851	3.07072
M641	3.62	312.0161	Not available	0.438016	0.548238	0.27377	0.890558	0.445733	0.603037	0.575844	1.0663	0.501191	4.91103	0.381005	0.412743	0.520623	0.673652	0.699896	0.217322	0.188173	0.739862	0.155194	0.380086	0.893476	0.266069	0.981426	2.25083	0.452121	1.51695	0.961868	3.77488	1.63947	1.34628	0.980466	0.483976	0.769718	0.331815	1.521	0.425023	0.59627	1.51411	0.42586	0.842396	0.294568	0.614934	3.43928	0.640476	0.420697	1.49053
M642	3.62	319.1357	Not available	0.387325	0.0643751	0.0905497	2.49084	0.517339	0.0350251	4.87939e-06	10.4648	0.559963	33.5074	0.836577	0.000390919	0.847375	0.283747	5.19756	4.87939e-06	0.000390919	0.994688	0.232606	0.25615	0.279521	0.185919	2.19148	13.1756	0.399154	5.8382	3.4961	2.51824	5.07361	4.87939e-06	4.87939e-06	4.87939e-06	1.08302	0.957501	3.73628	1.13752	0.000390919	5.86047	0.300925	0.918074	0.892516	0.839684	15.8997	0.00396327	1.19086	16.2323
M643	3.63	397.0797	Not available	0.53352	0.0027886	0.0027886	0.0027886	0.0027886	0.155604	0.10958	0.739227	0.000374136	53.2378	0.249374	0.124687	0.368095	0.0027886	2.96378	0.231357	0.124687	0.124687	0.124687	0.0027886	1.76868	0.0027886	2.62582	16.2761	0.0027886	3.64727	0.000374136	65.3498	6.50623	6.28288	2.85176	0.177614	0.725726	0.124687	3.16376	0.124687	0.124687	9.23334	0.0027886	0.0027886	0.0027886	0.0027886	39.3461	1.15293	0.164833	2.64265
M644	3.64	154.0845	Not available	0.863323	0.238461	1.57402	1.76639	0.131659	0.194591	3.43429	0.425424	1.14603	2.51154	1.7703	2.09788	0.278544	5.77377	1.12779	0.616537	0.239535	1.25703	7.42903	0.197855	1.80007	1.37083	0.627388	1.56296	1.78374	0.504506	3.26266	0.604909	0.48039	0.653047	0.482468	3.1465	0.351961	1.83926	0.188991	2.58737	0.0467007	2.27277	0.120935	5.40538	1.04067	1.21305	0.371509	1.8118	2.78431	0.772315
M645	3.65	361.1074	Not available	0.938868	1	1	1	2324.13	1.87612	0.127099	1.5136	0.355506	9.40825	0.16737	0.806028	1.27034	1	0.00108943	0.620747	0.148165	0.460587	0.43729	1	276309	1	1	1	17724.6	1	1.27746	17.1777	5.2044	0.00217886	0.267606	0.0488956	0.118231	0.198358	0.0814016	0.0124537	0.0136175	1	1	1	2	342841	1	1	0.00626699	0.377996
M646	3.65	412.1970	Not available	29.7795	1	1	1	10380.4	26.6503	0.00850972	1.43341	0.0170194	0.00850972	1	3.85008e+06	43.1687	26.973	0.00850972	0.00850972	1	1	137902	1	1	5836.91	1	4554.32	1	1	6.38956	3.7984e+06	1	0.00850972	3.06048	1.0347	1	1	1	1	2.30248e+06	1	5.108	1	1	6693.2	1	1	0.00850972	2.42278
M647	3.65	440.1722	Not available	1.0872	0.998032	0.497407	0.0159387	0.0418419	0.269581	1.33474	1.36418	0.956362	0.681741	1.28231	0.693237	0.265438	1.48268	2.28174	2.19669	0.0426908	0.715658	0.0853816	0.390901	0.664545	0.53054	3.34453	1.70868	0.469253	0.175955	0.548956	0.626186	4.34913	3.4995	1.48215	1.46382	1.35221	0.680579	2.11254	1.05012	0.855434	1.07589	4.1803	0.70412	0.0318774	1.65574	0.0159387	1.96579	0.943334	1.24544
M648	3.66	298.0256	Not available	0.74313	0.935877	0.774483	0.517485	0.659002	0.697657	0.757928	1.0723	1.07294	1.07513	0.724762	0.833343	0.542591	1.33041	0.648722	0.630654	0.570973	0.944348	0.709384	0.742612	0.736828	0.683621	1.34191	1.02412	0.883801	0.908323	1.15561	0.822064	1.29177	1.0536	0.890169	0.905832	1.08676	0.831658	1.15406	1.07111	1.00374	0.774581	1.14246	0.903705	0.583536	1.18613	0.680483	1.46952	0.906689	1.04267
M649	3.66	301.1117	Not available	1.01477	0.851078	0.652941	0.245076	0.391419	0.483081	0.972494	1.18242	0.994439	0.84397	0.681999	0.783381	0.426981	1.5059	1.32596	1.29549	0.318861	0.924386	0.471256	0.54893	0.694737	0.611523	2.26078	1.32522	0.65596	0.507123	0.716523	0.917766	2.31414	2.02617	1.14524	1.09482	1.41442	0.752324	1.31191	1.00433	0.889002	0.894173	2.31295	0.750796	0.316244	1.24724	0.306489	1.84649	0.886558	1.08688
M650	3.66	347.1168	Not available	1.09984	0.497533	0.993797	0.231238	0.338257	0.869099	0.488932	0.90164	1.2178	0.703426	0.507889	0.821203	0.861439	2.05621	0.816453	1.01029	0.314178	1.01694	0.719984	1.16375	0.956185	0.676589	1.51553	0.511247	0.928882	1.09326	1.13359	0.988987	1.26809	1.11247	1.10376	1.14735	1.10053	0.671811	0.82363	0.682176	0.661875	0.800097	0.666766	0.0451066	0.329721	0.908397	0.761005	2.00424	0.975588	1.10227
M651	3.66	369.0988	Not available	0.850876	0.963292	0.685852	0.229012	0.386444	0.484962	0.983912	1.18931	0.989222	0.887036	0.866883	0.78701	0.417652	1.41185	1.19926	1.16975	0.32536	0.917649	0.436743	0.614822	0.729049	0.608148	1.99522	1.23955	0.758878	0.525214	0.778632	0.890878	2.1975	1.90057	1.12221	1.09076	1.28074	0.739832	1.52221	1.04266	0.993463	0.845436	2.02834	0.855453	0.346638	1.34958	0.350253	1.70206	0.900833	1.09355
M652	3.66	415.1040	Not available	1.11059	0.465136	1.111	0.0813747	0.194042	1.11684	0.420321	0.912474	1.08667	0.763428	0.409846	0.797642	0.877961	1.69138	0.714507	0.735209	0.180486	1.04977	0.710525	1.02246	1.0723	0.597188	1.41856	0.48968	0.875072	1.02403	1.37686	0.812361	1.18787	0.823373	1.15554	1.10626	1.03003	0.510579	0.797851	0.613307	0.677839	1.04153	0.475807	0.0813747	0.379733	0.687031	0.925711	2.20616	1.00417	1.11824
M653	3.66	434.0001	Not available	0.726369	0.93683	0.839582	0.609797	0.708052	0.778496	0.716368	1.04779	1.09728	1.0373	0.777199	0.889252	0.587408	1.36869	0.614734	0.595864	0.631781	0.980286	0.763819	0.793515	0.783248	0.725502	1.29436	1.01727	0.89871	0.994247	1.21571	0.8367	1.22847	0.960165	0.915815	0.922187	1.11042	0.889257	1.18076	1.06633	1.00507	0.81874	1.10933	0.871328	0.648274	1.13688	0.701652	1.50301	0.958957	1.06943
M654	3.66	486.1775	Not available	1.24339	0.0932287	1.74433	0.0932287	0.0932287	1.038	0.752882	1.08737	1.2227	0.865535	0.694596	0.314361	0.880629	3.38545	0.667716	1.1028	0.0556119	0.931604	0.0556119	0.670867	1.85187	0.674445	2.44038	0.0932287	0.461268	0.747695	0.945306	1.33767	2.30802	1.36029	1.20941	1.26764	0.633822	0.0556119	0.720145	0.406308	0.111224	1.64439	0.0932287	0.0932287	0.0932287	1.01184	0.477922	3.65365	1.09384	1.08726
M655	3.66	576.1473	Not available	0.937288	0.948414	0.613317	0.0197333	0.0685542	0.30857	1.24681	1.25243	0.889544	0.814223	1.358	0.747687	0.186547	1.66608	1.71922	1.51531	0.005899	0.572747	0.0029495	0.289741	0.54342	0.667192	3.25335	1.86775	0.55741	0.00100457	0.524333	0.550583	3.77054	2.59061	1.19757	1.26215	1.52137	0.491127	1.85531	0.987502	0.548766	1.09048	3.13495	0.572987	0.0287576	1.76043	0.00200913	2.18955	1.00285	1.15652
M656	3.67	133.0323	Not available	0.930555	0.882999	0.796968	0.853329	0.790726	0.884158	1.52932	2.21416	1.49094	1.64718	0.824892	0.647559	1.04387	0.817444	1.52787	1.53414	0.98228	0.751022	0.90483	0.555192	1.00964	0.759279	1.52533	1.224	0.624261	0.663384	1.10188	1.28311	1.81313	0.950237	1.14113	0.892083	0.862939	1.28565	1.0799	0.857586	1.06027	1.09497	2.36827	0.8437	1.08571	0.677285	0.69049	1.22127	0.974687	0.991769
M657	3.67	483.0915	Not available	1.27654	0.0439246	1.27061	0.0439246	0.0439246	1.38492	0.0861572	0.820266	0.810932	0.851409	0.436234	0.834377	1.19269	1.97455	0.712925	0.853716	0.160278	1.09241	0.700495	0.732451	1.13718	0.771848	0.98162	0.0878493	0.367868	1.36788	1.20966	1.01089	1.00699	0.458326	1.06497	0.970888	0.687468	0.750484	0.560438	0.512305	0.512051	0.388908	0.496476	0.0439246	0.227766	0.397196	1.05438	1.56611	1.02873	1.12206
M658	3.67	977.8989	Not available	0.422242	1.03462	1.0012	0.707924	0.853192	0.813096	0.436844	0.886379	1.35815	0.556307	0.865507	1.01117	0.339514	1.40744	0.131731	0.0959354	0.697771	0.926735	0.816125	0.949456	0.910674	0.776337	1.07999	0.918121	0.929579	1.19457	1.59408	0.718583	1.11263	0.259821	0.382152	0.688763	1.26409	0.952161	1.04455	1.06019	0.943248	0.85957	0.652844	0.758586	0.753328	1.20544	0.828814	1.49403	1.11826	1.13113
M659	3.68	104.0535	Not available	0.895501	0.0339411	0.0339411	1.09799	0.895974	0.423271	2.02507	2.56386	2.07246	2.35866	1	1	0.948486	0.978775	1.39414	1.90444	1	2	9.36538	0.438076	1.24547	1.13602	2.73019	1.5075	0.816315	0.0339411	0.839088	1	17.1586	0.947732	1.13215	1.08234	1	20.5255	1	1	12.6054	1.57275	3.84969	0.0339411	0.641203	0.559627	0.573817	0.887998	0.888488	0.845905
M660	3.68	150.0588	Not available	0.767364	0.910138	0.681707	0.896696	0.82939	0.672068	1.52651	2.17083	1.46009	1.57661	0.876186	0.680338	0.809155	0.805477	1.35262	1.29808	1.16666	0.792745	0.963749	0.596959	1.05976	0.801987	1.56067	1.32712	0.740926	0.720986	1.0438	1.05533	1.52655	0.847434	0.950084	0.934934	0.993213	1.40213	1.37049	0.96535	1.19228	1.08603	2.34594	0.979234	1.06441	0.730453	0.714729	1.168	0.936985	0.798975
M661	3.68	476.1919	Not available	1	1	1	1	1	2	1	1	1	1	1	1	1	1	1	1	1	1	1	1	1	1	1	1	2	1	1	1	1	1	1	1	1	1	1	1	1	1	1	1	1	1	1	1	1	1
M662	3.68	537.0455	Not available	0.893769	1	1	2	1	1.11591	1.13102	3.38587	1.75057	3.23734	0.0731591	0.423003	1.13294	46.3619	0.801921	1.51406	0.0731591	0.347572	0.502745	1	1	1	77.1158	1	1	20.2172	1.36727	2.13069	2.79852	1.08873	0.986174	0.595701	0.0731591	0.324859	0.0731591	0.438609	0.420692	1	1	1	1	1	1	55.3211	0.39788	0.699022
M663	3.69	118.0870	Not available	1.5451	1.1242	1.46296	1.14086	0.626227	1.19432	0.397515	0.575017	1.06476	0.55608	1.15011	0.866868	1.64152	1.3285	1.41236	1.13317	0.648843	1.17338	1.00955	0.597566	1.09302	1.22269	1.16235	0.798813	0.729029	0.786299	0.998198	1.25936	0.657717	1.21845	1.37817	1.2257	1.1058	1.2279	1.13894	0.962264	1.00963	0.888537	0.997454	1.16279	1.133	0.722865	0.864728	1.28295	1.22186	1.30153
M664	3.69	874.3696	Not available	0.138173	0.628692	0.540942	1.39541	0.801229	1.32627	0.138173	1.59974	0.783948	0.138173	0.714703	1.46066	0.63777	1.9626	0.138173	0.138173	1.65365	1.25386	1.39748	0.778772	0.969227	0.113371	0.474121	0.854431	1.44769	4.41596	5.0069	0.50381	0.963035	1.77569	1.65262	0.138173	1.9228	1.2745	1.08572	1.7134	0.607512	0.157123	0.569998	2.05768	0.908749	1.00948	2.85361	1.42201	0.138173	2.37237
M665	3.70	140.0689	Not available	1.02194	1.07785	1.17222	1.12468	0.845749	1.01244	0.524082	0.703839	1.12025	0.704646	0.933506	0.892101	1.06693	1.25336	0.863939	0.733701	0.797502	1.07265	1.05025	0.801553	0.968623	1.00715	1.05241	0.844819	0.90203	1.07037	1.16333	0.922504	0.678447	0.922171	1.06688	1.0028	1.05929	1.09509	1.09978	1.04899	1.10947	0.844445	0.91949	1.09786	1.04892	0.938007	1.08762	1.26797	1.07354	1.12059
M666	3.71	665.2677	Not available	0.235021	0.975497	1.38434	0.0890927	2.04377	1.56292	6.05184	4.81965	0.659688	0.58595	0.722263	2.33495	1.36166	0.0890927	1.55438	0.552372	2.93922	1.36381	1.66131	4.07136	1.41175	1.7432	1.71683	0.752102	0.0890927	0.0890927	1.259	1.12935	4.23328	3.63475	1.92118	2.36541	0.607521	0.819426	0.724827	1.38988	3.1565	0.0890927	0.0890927	0.0890927	1.85044	0.600171	0.0890927	1.46163	1.6932	1.72595
M667	3.71	74.0973m	Not available	1.15117	0.9974	1.34165	1.11499	0.678454	1.03223	0.125628	0.585325	1.28837	0.604844	1.03988	0.804961	1.22584	1.15403	0.614818	0.389835	0.723066	1.25438	1.30748	0.550314	0.945729	1.06479	1.21496	0.977668	1.12824	1.05131	1.17335	0.966501	0.387225	0.954553	1.14202	1.03846	0.993698	1.14286	1.35749	1.36234	1.26241	0.762084	1.00558	1.42692	1.21501	0.928426	1.28092	1.11595	1.20271	1.24156
M668	3.72	254.1117	Not available	1	231.004	1	1	92.367	1	1	1	1	1	1	37.8193	1	1	425.63	1	1	32.1221	42.1084	1	1	1	1	1	1	1	11497.6	1	5.9248	3839.07	1	1	1	2	1	32.7995	811.79	669.24	1	1	1	1	1	1	3029.89	1
M669	3.72	935.8140	Not available	1.61684	1.68015	0.694257	1.68562	0.934409	1.19309	1.51585	0.65337	0.963388	1.13961	2.99398	0.694892	1.3427	1.85655	2.01069	1.87694	0.946382	0.323311	0.75578	0.110198	0.10248	0.447734	0.312063	0.995155	1.02624	2.21002	0.990828	2.03864	0.635733	0.959531	0.695125	0.72991	0.272113	1.07821	1.21859	1.08313	1.69658	0.197693	1.06929	0.474182	0.345177	0.389526	2.19552	0.59396	1.32799	1.09626
M670	3.74	200.0686	Not available	2.60912	1.25606	0.212072	0.064496	1.13616	0.0270688	1.47023	0.64887	0.937279	1.4095	1.01215	0.143446	1.80769	0.41311	1.95102	1.31763	0.446285	0.54156	0.364852	1.4912	0.280734	0.327216	0.713015	0.675246	1.00792	1.62978	0.352801	2.08183	0.606533	0.941047	0.724057	0.675447	1.64218	1.03519	0.503808	0.631175	0.00831777	2.09752	0.263282	0.576678	0.241561	0.626655	0.790697	0.940801	0.322256	0.998346
M671	3.75	129.0663	Not available	1.98994	0.719691	1.35362	1.30279	1.93245	1.59025	1.60764	1.36984	1.14701	2.18305	5.87381	2.28198	2.57897	0.838542	6.95065	2.23732	1.90112	1.03574	1.0551	1.27245	1.19778	1.89914	0.926136	0.771122	1.73588	0.750416	0.283068	0.656299	0.506021	0.224433	4.97206	1.93843	6.15765	2.51705	1.26613	2.30626	3.36808	5.124	0.988851	2.25285	1.0816	1.32508	0.775313	2.20699	2.45281	2.65376
M672	3.75	286.1401	Not available	1	1	1	1	1	1	1	2	1	1	239.072	1	1	1	1	1	261.743	1	16.9413	3.19737	1	11.409	1	2.26783	1	1	1	18.2092	918.374	1	1	1	1	2	1	1	1	27.7121	1	1	1	207.799	1	2	1	1
M673	3.75	308.1221	Not available	27.3389	0.00330513	0.621134	1.74652	2.20301	0.178009	11.1835	0.526362	4.70099	0.717201	56.9596	45.9756	0.128242	0.00165256	0.115949	14.6609	72.9083	0.411717	12.3707	0.88576	0.872109	6.04793	0.0564611	3.34014	0.0264001	3.83777	0.203241	10.0906	236.524	0.239026	2.22575	2.00186	8.7385	0.9411	2.22203	1.10613	1.2906	28.4026	1.02608	1.8055	1.35633	185.696	8.04919	0.00165256	1.27038	0.197485
M674	3.75	421.1808	Not available	0.117954	1.44255	0.820568	2.50747	1.19646	0.117954	0.117954	0.117954	2079.77	0.117954	1.51248	0.496333	0.117954	1.16681	902.121	2.88447	1.65088	1.49882	1.51487	0.702968	0.702326	1.22747	0.923897	1.24111	1.40615	1.10439	0.117954	0.500718	0.18271	0.117954	479.829	1063.5	1.18996	1.86957	1.48681	1.59866	2.97801	0.473617	1.45058	0.798597	1.43024	1.08589	0.763418	1.18421	3447.19	2438.59
M675	3.76	267.0592	Not available	1.25494	1.2245	0.977317	1.75763	1.5569	1.28211	1.62441	1.88385	1.33827	2.02417	2.72188	2.11078	1.89908	1.40475	1.65624	1.28646	2.84507	1.20033	1.65212	2.05901	1.16555	1.32055	0.734289	1.21767	2.09255	0.980929	1.02601	2.51531	1.04379	0.529443	1.45915	1.40159	0.881584	1.02503	0.745218	1.24521	1.61386	1.17279	1.12551	0.953289	1.04972	1.21722	0.861254	1.22808	1.12372	0.845715
M676	3.76	289.0411	Not available	1.15352	1.15935	1.02369	1.58472	1.73035	1.28004	1.6155	1.85801	1.30868	2.20113	2.49957	1.93532	1.82059	1.23718	1.52139	1.19679	3.09455	1.11181	1.41742	2.12452	1.06857	1.37407	0.705548	1.34458	2.30475	1.11996	1.07501	2.334	0.91188	0.559011	1.35666	1.46881	0.988045	0.995688	0.827579	1.17514	1.53331	1.20516	0.964493	1.02752	0.990381	1.14364	0.980975	1.22377	1.15222	0.997559
M677	3.76	324.1383	Not available	1	1	1	1	1	1	1	1.99384e+07	1	1	0.33691	0.669071	1	1	1	1	0.000826762	0.442513	2.83325	1	62890	1	1	1	1	1	1	0.325988	0.330196	1	1	1	0.409755	0.981228	0.656493	2.10852	0.000826762	1	1	1	1	1	1	1	1	1
M678	3.76	412.0917	Not available	1	15.2416	1	1	1	1	1	28243.6	1	1	1	27.6007	1	1	1	1	1	1	1	12.5084	4184.26	18.1974	1	1	1	1	1	29.8466	48.2025	1	1	1	28.017	1	1	34.7498	1	1	1	1	35.828	1	1	1	1	1
M679	3.77	282.1202	Not available	0.746823	1.19665	1.14134	1.62121	1.25062	0.870499	1.6558	1.30237	1.49671	2.19338	2.0085	1.41199	0.601127	0.991793	1.51597	0.540382	1.87331	0.996063	1.22664	1.82034	1.30269	1.10385	0.928161	0.978373	1.35449	1.37593	1.06061	1.39516	1.13775	0.619374	1.22861	1.43646	1.17922	0.940825	0.716105	0.829111	1.2998	1.02375	1.20818	0.476297	1.0748	1.0267	0.803775	0.902891	1.16771	1.19521
M680	3.77	304.1022	Not available	1.00031	0.989847	1.32712	1.54498	1.24192	1.17035	1.50472	1.32132	1.34695	2.00502	2.28249	1.55559	1.11255	0.889693	1.51018	1.0371	1.98794	0.923941	1.12134	2.29266	1.6502	1.11257	0.885962	0.904229	1.21609	1.40616	0.938776	1.74381	1.39655	0.62668	1.24571	1.38195	1.27197	0.887613	0.646902	0.672452	0.954673	1.20936	1.23997	0.306322	1.10208	0.980344	0.751559	0.821936	1.06976	1.05924
M681	3.77	390.1098	Not available	1	1	1	1	1	1	1	1373.76	1	1	1	1	1	1	1	1	1	1	1	1	10263.9	1	1	1	1	1	1	1	1	1	2	1	1	1	1	1	1	1	1	1	1	1	1	1	1	1
M682	3.77	901.8104	Not available	2.44534	0.00619279	0.00619279	2.60673	0.782001	1.94738	1.55697	0.594638	0.926759	1.36248	3.96064	0.0521181	2.77093	1.81178	2.58922	2.30201	1.22742	1.14203	0.667797	0.00619279	0.0123856	0.00619279	1.09558	0.00619279	0.550707	2.27158	0.82433	3.04408	0.82267	0.645553	0.937149	0.616066	0.60332	0.880282	1.00063	1.0413	1.34212	0.110614	1.60166	0.00619279	1.10063	1.10865	3.35614	1.93141	0.127056	1.40312
M683	3.77	930.7894	Not available	3.5086	1.89813	0.00392667	1.38083	0.00392667	0.0531136	0.0531136	0.814572	0.524669	2.01669	1.47333	0.413549	1.76322	0.00392667	1.16481	1.99257	1.01753	1.40834	0.864103	0.725019	0.617449	0.00392667	2.66017	2.41618	0.00392667	0.00392667	2.11198	1.7076	0.296763	1.34595	0.801965	1.79223	0.892091	1.09934	1.57687	1.01314	1.1624	0.00392667	1.51459	0.00392667	1.21258	1.50169	0.00392667	3.50413	0.820984	0.792073
M684	3.79	848.6500	Not available	1.12461	1.2538	1.24216	1.24024	1.16628	0.914452	0.907716	0.862864	0.516339	1.06094	1.09764	1.31211	0.956543	1.37861	1.04242	0.939421	0.940136	1.00205	1.19581	1.19738	1.06655	1.07276	1.3428	0.736843	0.901332	1.40432	1.09814	1.31119	1.16315	0.981854	1.0834	1.18152	1.49196	0.888797	0.87405	0.632068	0.843986	0.867929	0.788691	1.3728	0.910536	1.11942	1.01778	1.17327	1.12974	1.01608
M685	3.79	856.6807	Not available	1.48364	0.000496948	0.000496948	1.66626	0.162721	0.76154	1.67547	1.10787	0.886233	1.37416	1.62866	1.80146	1.49548	2.212	0.618383	0.80382	1.07014	1.11501	1.85815	1.37427	0.928935	1.00732	1.01808	0.971843	0.000993896	1.38463	0.982782	1.12538	0.877839	0.856487	1.29769	1.59779	0.639485	0.999439	0.612267	0.814875	0.206436	2.69251	0.924982	1.55475	1.63009	1.11115	2.20895	0.000496948	0.336891	0.474043
M686	3.81	136.0762	Not available	0.826219	0.913154	1.14353	0.783872	0.607038	0.559997	0.862967	1.31251	2.05305	1.88285	1.14849	0.720912	0.728187	1.31695	0.952419	1.15963	1.237	1.58791	0.998445	0.499697	1.21057	0.924687	1.78972	1.18914	0.981433	0.930994	1.01531	0.71614	1.22069	1.04015	1.19597	1.05349	1.25696	1.65517	1.57848	1.06702	1.15649	0.938439	2.32903	0.859742	1.16332	0.954431	0.576717	1.12931	1.09041	1.23639
M687	3.81	226.0457	Not available	0.728491	0.873572	1.05704	0.743957	0.612162	0.377701	0.858279	1.35217	1.9978	1.47181	1.03826	0.822067	0.512228	1.27885	0.910463	1.07163	1.12421	1.07318	1.21765	0.534057	1.09296	0.919016	1.64737	1.10734	0.839878	0.91061	1.02164	0.716762	1.26944	1.0982	1.06387	1.06598	1.25002	1.7545	1.43563	1.13725	1.10197	0.856983	1.88017	0.739664	1.06968	0.814594	0.567317	1.05392	1.13622	1.26319
M688	3.81	712.6756	Not available	0.948371	1.15565	1.11963	1.03766	1.19575	1.01476	0.905066	0.913172	0.90936	1.01114	0.944782	0.960431	0.991509	1.10507	0.904383	0.803378	1.06752	0.956096	1.03782	0.994271	0.922242	0.935389	0.948663	0.938383	0.99978	1.20481	1.13533	0.998152	1.08451	1.04943	0.943665	1.00472	1.12561	1.10845	1.02237	1.0383	1.14032	0.914733	1.01022	1.04642	1.05525	1.09261	1.18803	1.15154	1.08031	1.08603
M689	3.81	772.6311	Not available	0.958568	1.31072	1.20386	1.09414	0.994238	1.02159	0.814306	0.960016	1.04543	0.979607	1.00218	1.12084	1.03511	0.991297	0.910678	0.749178	1.05951	0.900708	0.920859	0.786017	0.840061	0.896151	1.01539	0.729889	0.983627	1.25953	1.19987	1.03167	0.956852	1.01752	1.02249	0.897868	1.1278	1.02736	1.10186	0.946365	1.17471	0.474728	1.03445	1.16208	0.839668	1.04003	1.03877	1.22131	1.13718	1.09899
M690	3.81	838.6210	Not available	1.02381	1.14805	1.28512	1.20897	1.19939	1.06131	0.759916	0.665722	0.946484	0.953226	0.638231	0.852039	1.19083	0.946731	0.96658	0.825372	0.778086	0.836771	0.815724	0.823245	1.1154	0.989551	0.727636	0.953189	1.1004	1.30577	1.10928	1.05296	1.11196	0.901857	1.0173	1.13623	1.00396	1.16815	1.0153	1.01236	1.11677	0.895158	0.582704	0.997775	1.28903	1.23523	1.20925	1.23852	1.04152	1.05897
M691	3.82	758.6023	Not available	1.10197	1.03457	1.26086	0.837327	0.978028	1.06945	0.786001	0.890326	1.02466	1.00831	0.8306	1.13177	1.16254	1.29023	1.01665	0.94773	1.11512	0.773356	0.860579	0.769608	0.745386	0.992649	0.758521	0.724415	0.978811	1.26657	1.00932	1.18709	1.14353	1.05512	0.907927	1.04429	0.845882	1.03017	1.10267	0.898301	1.0195	0.746126	0.879604	0.796115	0.793189	1.07889	0.959801	1.26218	1.21578	1.0851
M692	3.82	762.6022	Not available	1.02937	0.886348	1.24965	1.10735	0.931645	1.04228	0.790919	0.921413	0.994194	1.01861	0.87339	0.993968	1.06833	1.07189	0.927984	0.938887	1.08054	0.909391	1.15448	0.907791	0.936536	0.982308	0.875736	0.847565	0.996093	1.26176	1.06106	0.941921	0.845605	0.980389	0.979593	1.01407	1.02635	0.910943	0.970674	0.941943	1.15522	0.88781	0.771543	1.07228	0.964356	1.0316	1.06793	1.07079	0.88888	1.12093
M693	3.82	774.6289	Not available	0.759492	0.736371	1.0961	1.39466	0.657749	1.15613	0.667444	0.66093	0.808298	1.15428	0.541564	1.17598	1.053	1.59504	1.23988	0.690725	1.01532	1.18927	1.22583	0.528675	1.02263	1.02017	1.25862	0.763424	1.07324	1.14691	0.953872	1.81764	1.41475	1.03767	0.952372	1.17391	0.431589	1.04706	1.47337	1.3419	1.05547	0.419098	0.652817	0.964474	0.702721	0.484243	1.20145	1.49516	0.727145	1.35589
M694	3.82	832.5870	Not available	1.17353	1.46188	0.562773	1.11101	0.887363	0.939477	0.922018	0.933199	0.738114	1.01862	0.596973	1.14103	1.28785	0.914443	0.917891	0.503811	1.64482	0.689103	1.1521	0.68593	1.06913	0.947213	0.810397	1.00103	0.592884	1.4731	1.29647	1.04417	0.673194	1.27167	1.03002	0.589253	1.17061	1.35605	0.630495	1.03776	0.866016	0.620153	0.646647	1.17071	1.16878	0.694213	1.1837	1.31459	1.29966	1.22778
M695	3.82	886.5497	Not available	1.14053	1.3786	1.32754	1.06801	1.23999	1.15253	1.07137	0.999958	0.89695	0.910092	0.643008	0.610291	1.08048	0.934395	0.870367	0.585096	1.02527	0.870296	0.899506	1.19356	0.987301	1.10936	0.395751	0.853638	0.789177	1.02891	1.33878	1.29066	1.44427	0.613109	0.587218	0.602259	0.86899	0.938942	0.664846	1.04201	1.09853	1.13026	1.16422	1.22391	1.07445	1.25354	1.19991	1.10713	1.30766	1.36819
M696	3.83	264.8530	Not available	1.07895	1.01857	1.16849	1.05661	0.975459	1.00361	0.842907	0.897736	0.951752	0.991929	0.955942	1.08505	1.14992	1.17097	0.884967	1.05107	0.989902	0.968088	1.02881	0.839373	0.89978	0.98495	1.0189	0.821344	0.948231	1.25132	1.08843	1.00007	1.04281	0.946499	0.958193	0.963603	1.10191	0.965861	0.983814	0.982287	0.931433	0.878665	0.861785	0.895502	0.95922	1.02252	1.05823	1.14993	0.982303	1.12469
M697	3.83	284.0066	Not available	0.00897125	1.16148	0.240368	0.114833	0.0069451	0.00897125	2.21211	3.23764	4.78667	4.40221	0.00674251	0.00674251	0.00897125	3.65188	2.91005	1.27641	0.233862	0.00674251	0.789691	0.995149	1.04892	0.656883	3.92053	1.96165	0.0138902	0.0069451	2.17628	8.65331	9.93977	5.35428	2.46771	2.01426	0.485696	9.68146	4.15061	1.01637	0.00674251	0.667631	4.93106	0.0069451	1.28216	0.665067	0.0069451	1.06789	2.16697	1.26282
M698	3.83	624.6305	Not available	1.1311	1.02594	1.19087	1.16072	0.937026	1.05494	0.841678	0.914258	0.99936	0.973952	0.991124	0.985086	1.18569	1.1702	0.921934	1.06811	0.932909	0.949051	0.987886	0.934992	0.996794	1.06341	1.05174	0.877142	0.951884	1.31259	1.11007	1.15166	1.04576	0.879136	0.952554	0.971875	0.986521	1.03197	0.897829	0.870123	0.831124	0.979721	0.730328	0.861688	0.997818	0.984733	1.22283	1.16473	1.01273	1.1706
M699	3.83	638.6536	Not available	1.09009	1.05443	1.12112	1.08329	1.00099	1.00067	0.822473	0.874007	0.907593	1.02136	0.958098	1.18845	1.15603	1.12681	0.85476	0.929946	0.748163	0.950021	1.02102	0.960712	0.967831	1.08308	0.999013	0.897561	0.955748	1.32505	1.12606	1.07258	1.14891	0.884525	0.968274	0.978319	0.919814	1.16374	1.05656	1.01667	1.00257	0.949983	0.818336	0.874347	1.0223	0.968319	1.19302	1.2164	1.13492	1.09216
M700	3.83	754.5708	Not available	1.04804	1.03845	1.03774	1.08743	0.839625	1.05982	0.876614	0.883456	0.965459	1.02718	0.940899	1.09176	1.16953	0.710405	0.958475	1.03165	0.930326	0.94335	0.963984	0.761161	0.848301	1.05111	0.922842	0.764426	1.00458	1.32946	0.864522	1.13469	1.07456	0.894988	0.984503	0.883975	0.896787	0.764472	0.649389	0.955361	0.934597	0.82053	0.760338	0.742776	0.88713	1.03121	1.05061	1.21207	1.09745	1.13937
M701	3.83	810.5317	Not available	1.10597	1.00004	1.10436	0.979736	0.960493	1.09768	0.854449	0.897115	0.945126	1.006	1.0332	1.2217	1.23998	1.0051	0.955096	1.09026	0.911556	0.963633	1.00508	0.8113	1.05649	0.957506	0.986351	0.934035	0.819572	1.29788	1.00773	1.00043	1.11784	0.875354	0.966719	0.969037	0.971251	0.920791	0.784221	0.885303	0.895913	0.896776	0.885615	0.851774	1.07708	0.859134	1.14837	1.2168	0.966767	1.13713
M702	3.83	824.5554	Not available	1.03967	1.882	1.01084	2.96982	1.69977	0.997278	1.44741	0.561156	1.03663	0.179956	0.00404593	3.34744	1.85573	0.115172	0.559049	0.359912	2.36273	1.67155	2.6684	0.811435	0.856404	2.12256	1.45106	0.751177	1.6691	1.94722	0.542905	0.530014	2.01988	0.179956	1.38467	1.53277	0.00404593	1.53445	0.00404593	0.00404593	1.09238	1.28614	0.624274	2.72227	0.498963	0.793174	2.33913	2.76976	0.590789	1.66951
M703	3.83	880.5165	Not available	1.23549	1.26833	0.710645	1.3566	1.21864	1.22677	0.97605	1.00033	1.14604	0.9479	0.723274	1.21173	1.28355	1.03891	0.983061	0.810934	0.379549	1.2433	1.36832	0.983142	0.98104	1.13805	0.631033	0.668968	0.956791	1.2269	1.12088	0.7624	0.902245	0.510798	1.08839	1.02522	0.965129	1.00486	0.20965	0.946081	1.11257	0.94779	0.975202	1.49064	0.639941	0.637878	0.750926	1.22982	1.20437	1.21516
M704	3.83	936.4773	Not available	1.19302	1.13812	1.66124	1.09471	1.07622	1.26427	1.02085	0.528511	0.923599	0.91575	1.22714	1.19638	1.29699	0.701103	1.07534	0.873385	0.709099	1.26818	0.987956	0.869522	1.06359	1.03992	0.628125	0.92883	1.00294	1.57388	1.07256	1.0648	1.02269	0.677882	1.14883	1.16162	0.906546	0.537733	0.519603	1.0115	0.832928	0.958711	0.5239	1.11602	0.969284	1.23517	1.08959	1.0294	1.0378	1.29523
M705	3.84	170.0792	Not available	0.899718	1.37045	4.45325	3.89196	0.0701061	0.45226	6.64721	0.344144	1.61945	2.22571	3.12612	1.70686	0.310757	6.62147	2.15652	0.371976	0.566217	2.08486	11.7989	0.0836723	3.73737	2.2691	0.604022	3.74357	2.13285	0.0439443	9.0882	0.253067	0.163965	0.363151	0.503522	6.04305	0.173415	1.50515	0.25468	7.42483	0.268589	3.10882	0.113429	48.1191	0.930756	0.923258	0.0562746	2.27563	9.39307	0.951442
M706	3.84	182.0802	Not available	0.649451	1.00324	0.760005	3.39982	20.8085	4.40217	0.358289	6.54449	0.481508	3.03344	5.65143	3.86247	3.92766	0.840992	1.42838	1.04522	4.45802	0.480597	1.02453	0.216688	0.554967	2.01706	4.09242	2.78032	0.749883	1.01344	4.3234	0.406626	1.27962	0.0983067	0.352566	0.131209	1.48886	4.42707	0.854518	2.15801	0.542534	2.13586	6.01407	2.108	2.189	0.809717	0.706231	0.830612	0.964797	0.989756
M707	3.84	560.6372	Not available	1.25354	1.03166	1.11676	0.971062	1.01532	1.12166	0.87814	0.876357	0.944509	0.978832	0.902189	1.04241	1.35311	1.19164	0.96184	1.19583	0.84088	1.02577	0.97023	0.904052	1.03141	1.00477	1.02601	0.864548	0.932552	1.33275	1.05901	1.00002	1.06249	0.898955	0.949709	1.0113	1.07027	0.923577	0.880993	0.933271	0.774516	0.97066	0.738682	0.75651	0.975589	0.921301	1.15378	1.13198	0.997226	1.10784
M708	3.84	620.5929	Not available	1.30703	0.873346	1.35717	1.2047	0.965259	1.27184	0.886154	0.799731	0.998959	0.950209	1.08402	0.725106	1.39605	1.12007	0.991396	1.37476	0.990424	1.01063	0.921433	0.77672	1.12741	0.943191	1.12952	0.818557	0.81444	1.40985	1.13992	1.2192	1.34315	0.853628	1.0286	1.13841	1.22403	0.964168	0.80066	0.630077	0.436995	1.053	0.61379	0.377405	1.02881	1.01884	1.08855	1.04082	0.69666	1.25322
M709	3.84	674.5570	Not available	1.28726	1.00535	1.29101	1.0812	0.884187	1.14087	0.915049	0.915108	0.938459	0.965901	1.00546	1.20291	1.32773	1.21709	0.943607	1.34206	0.904112	1.06734	0.83453	0.85156	1.02923	1.04818	1.02415	0.836176	0.927085	1.33719	1.03439	1.25487	1.11319	0.793412	0.982954	1.0388	1.1381	0.899439	0.874477	0.874523	0.771665	0.992927	0.565208	0.779258	1.00281	0.962792	1.0749	1.12439	0.914593	1.17801
M710	3.84	736.5098	Not available	1.37455	0.987072	0.961939	1.16474	0.84207	1.33521	0.782616	0.875522	0.799908	0.982124	0.944161	1.29145	1.49182	1.47705	1.05294	1.49358	1.04774	1.09052	0.839865	0.892171	1.02029	1.22541	1.21934	0.813683	1.00208	1.56063	1.01233	1.38885	1.10795	0.644546	1.03011	1.23931	1.06715	0.973566	0.491727	0.791237	0.754205	0.96544	0.644912	0.696527	0.997213	0.931619	1.15443	1.12319	0.798752	1.09668
M711	3.84	742.5444	Not available	1.19422	0.836342	1.07513	1.0303	0.942964	1.11146	0.858214	0.901677	0.968695	1.00023	0.964164	1.19124	1.27724	1.06793	0.951974	1.33	0.815509	1.03118	0.870627	0.854403	0.963584	1.01936	1.06054	0.824711	0.951841	1.36548	1.0968	1.17846	1.08853	0.841173	0.94562	0.905166	1.129	0.970228	0.89725	0.884906	0.918551	0.912843	0.585574	0.72416	0.918341	0.955824	1.10187	1.18066	0.943108	1.17689
M712	3.84	790.4724	Not available	1.26342	0.906312	1.29384	1.05681	0.904661	1.23946	0.856467	0.889741	0.969434	0.945073	0.948206	1.24048	1.34308	1.06629	0.955356	1.40693	1.02237	1.05386	1.04312	0.828671	1.0478	1.00501	1.03068	0.818619	0.879918	1.26906	0.990758	1.06012	1.15883	0.860321	0.969183	0.9999	1.05423	0.848355	0.781771	0.820147	0.683759	1.01159	0.688362	0.65319	0.969438	0.92721	1.12067	1.1131	0.90347	1.14686
M713	3.84	798.5022	Not available	1.12013	1.10491	1.17845	1.0573	0.913429	1.24743	0.814569	0.901956	0.907123	0.990835	0.878518	1.30452	1.25951	1.05892	0.959868	1.24321	0.944428	0.951418	1.03074	0.819475	0.960847	0.983876	1.2187	0.826635	0.822118	1.41054	1.04708	1.11258	1.03603	0.80575	0.945469	1.05515	0.921904	0.812713	0.738816	0.822042	0.855076	0.955898	0.825324	0.996963	0.96909	0.990131	1.10958	1.19324	1.06863	1.01965
M714	3.84	804.4973	Not available	1.19039	1.04761	1.41945	1.08467	1.01366	1.07359	0.907987	0.857441	1.04544	0.985924	0.966711	1.38486	1.11067	0.893444	0.85097	1.1093	0.751791	1.00508	0.955607	0.714749	0.809023	1.13977	1.36085	0.641432	0.981668	1.47283	1.02849	1.06201	1.08762	0.69463	0.907886	1.07417	0.994132	0.511003	0.801867	0.797892	0.819707	0.763545	0.542714	0.786217	0.79245	0.755461	1.03026	1.26361	0.934641	1.12333
M715	3.84	976.3751	Not available	1.58283	1.00509	1.35994	0.89246	0.996435	1.24882	0.846615	0.943784	1.00582	0.845288	1.14266	1.08454	2.15067	0.876146	1.22643	1.52239	1.15999	1.31222	1.35131	0.962959	1.14165	1.14707	0.796142	0.898851	0.90805	1.07154	1.14097	0.794822	1.22151	0.994291	0.98813	1.26928	0.938272	0.0514587	1.00478	0.730377	0.340712	1.02762	0.300799	0.462738	0.987464	0.960984	1.29909	0.441779	0.479227	1.24241
M716	3.85	664.5287	Not available	1.20577	0.983311	1.26603	1.08232	0.921216	0.985399	0.876431	0.879119	0.981877	0.910693	0.980219	1.07237	1.24632	1.06296	0.9644	1.21546	1.03886	1.0052	0.91869	0.854752	1.07655	1.00369	1.03592	0.854074	0.881998	1.23008	0.991833	0.857389	1.06466	0.867608	0.987964	1.15218	1.20594	0.993876	0.877301	0.824974	0.836692	1.06798	0.820786	0.770212	0.997109	0.973593	0.867649	1.05596	0.901828	1.20416
M717	3.85	720.4900	Not available	1.46403	1.02973	1.41071	1.2038	0.788221	0.942276	1.00093	0.932332	0.675739	0.789535	1.20342	1.37303	1.52413	1.04325	1.12486	1.23085	1.24484	1.25013	0.59474	1.00377	1.2579	1.03353	1.00314	0.950723	1.15093	1.66992	0.875527	0.933029	0.996892	1.04547	1.0761	0.91609	1.0598	0.773908	0.575591	0.981631	0.437961	1.21121	0.58332	0.741002	0.875529	0.832871	0.969574	1.24088	0.762245	1.18159
M718	3.85	722.4871	Not available	1.39993	0.859758	1.50387	1.01845	0.930706	1.06812	0.932324	0.93717	0.82845	0.910863	1.08992	1.29152	1.39399	1.19451	1.08554	1.34914	1.10601	1.13051	0.864745	0.981928	1.13828	1.0299	0.965411	0.83781	0.958019	1.35675	0.864073	0.867025	1.21441	0.9372	1.06324	1.05914	1.15097	1.01299	0.7586	0.908488	0.480353	1.09032	0.713954	0.662511	0.9985	1.00854	1.02311	0.882451	0.958056	1.1282
M719	3.85	724.4841	Not available	1.39929	1.02168	1.48224	1.10233	0.970932	1.04528	0.973141	0.926021	0.716054	0.854218	1.16679	1.34465	1.43188	1.12324	1.08148	1.22232	1.22773	1.12034	0.911788	0.94148	1.04571	1.05323	1.00474	0.78747	0.862817	1.28397	0.896487	0.899034	1.28078	1.03372	1.04809	1.04338	1.14938	0.823741	0.954316	0.965913	0.573808	0.9751	0.693653	0.704845	0.939696	0.940003	1.01496	1.07547	1.06745	1.12403
M720	3.85	776.4516	Not available	1.43881	0.868722	1.56145	0.973403	0.852406	0.920433	0.952126	0.86895	0.99121	0.928716	0.729292	1.32344	1.43759	1.32311	1.01446	1.12928	1.2543	1.16749	0.422266	0.673486	1.04094	1.02426	0.393538	0.696029	1.21226	0.710159	1.25194	0.381771	1.08808	0.954831	0.940957	1.07051	1.42837	1.02077	0.859176	0.616101	0.522739	0.993352	0.623416	0.619785	1.02287	0.772314	1.25599	1.16088	1.02284	1.52701
M721	3.85	842.3980	Not available	1.38656	1.21197	1.18661	1.03907	0.731006	0.84979	1.02633	0.938	1.02884	0.931377	0.810925	0.355084	1.35978	0.976427	1.04785	1.04876	1.27576	0.972543	0.53835	0.765661	1.04735	1.00739	0.734191	0.828452	0.928538	0.773045	0.990859	0.458525	1.14055	0.94159	0.981421	1.03532	1.27741	1.25699	0.879247	0.875303	0.664208	1.05271	1.05607	0.471404	1.00375	0.864923	1.08925	1.08995	0.972765	1.44755
M722	3.85	958.3155	Not available	1.33525	1.09144	1.21354	0.996423	0.873045	0.919258	0.843373	0.91239	0.865456	0.851549	1.16612	0.587655	1.05861	0.956089	0.947558	1.23981	0.62134	1.01667	0.905729	0.923313	1.07613	1.0126	1.16732	0.853564	0.932018	1.19421	0.971845	1.0608	1.08306	1.0849	1.05051	1.01251	1.23297	0.990104	1.34498	0.932776	0.753468	1.16201	0.988901	0.591731	1.39644	1.04038	0.982168	1.07227	1.05638	1.2572
M723	3.85	966.3433	Not available	1.43352	1.18108	1.78755	1.01466	0.345377	1.3124	0.912237	0.773789	1.01441	0.877863	1.36799	2.03973	1.59933	0.73938	1.02192	1.52397	1.14968	0.736071	0.679224	0.899271	0.967665	1.35427	1.1082	0.797728	1.14786	1.50695	1.06319	1.32588	1.03333	0.976492	1.08188	1.18423	1.31717	0.393088	1.57835	0.696285	0.299789	0.976375	0.54358	0.118746	1.07546	1.08075	1.11827	0.692342	0.626776	1.21015
M724	3.86	116.0712	Not available	1.05085	0.755102	0.606477	0.904494	1.06409	1.77569	0.73893	1.13833	1.08053	0.756781	0.644917	0.677177	3.53497	0.964239	0.843754	1.41379	0.797575	0.803079	0.799574	0.606423	0.839368	0.676852	1.52674	1.46744	1.05972	0.46384	1.38792	1.02871	1.29384	0.595241	1.23306	0.580678	0.782451	1.93619	1.70664	1.04902	1.72526	0.942	1.61578	1.51395	0.931048	0.949698	0.891803	1.55402	0.698255	1.2064
M725	3.86	116.1070	Not available	1.06205	0.879768	0.925592	1.0155	1.24871	1.9427	0.58436	1.0154	0.82676	0.873035	0.581507	0.727873	3.40139	0.845815	0.937126	1.32428	1.0083	0.953824	0.747373	0.692832	0.95094	0.745631	1.0502	1.32745	0.944598	0.764129	1.04503	0.700108	1.17863	0.75075	1.28597	0.75965	0.976186	1.57288	1.68952	1.02996	1.47369	1.0337	1.67645	1.48361	1.14301	1.09999	1.04347	1.43746	0.927977	1.08819
M726	3.86	175.0720	Not available	2.30777	0.905194	0.995303	1.29033	1.94054	2.13952	2.20719	0.773197	0.61836	4.46922	5.8805	5.33257	3.06506	0.464069	2.28071	3.12056	2.21513	0.570086	0.809196	5.08469	2.02273	1.65411	0.452076	1.71608	2.73691	0.603734	0.190949	5.03002	0.906971	0.409392	2.74424	1.55889	0.797474	0.437027	0.576745	1.09372	1.04879	1.13587	1.23	0.406793	0.568262	1.07413	0.397138	0.444523	0.754957	0.199825
M727	3.86	205.1916	Not available	0.577819	0.00215262	0.975895	32.0244	0.0100274	0.0509061	1.65564	0.307889	0.944975	0.352455	1	1	7.20118	0.00215262	1.8495	0.273567	126.958	1	1	0.453407	1.13854	25.0843	1.85889	8.60474	30.2153	20.5276	0.638418	443460	1	0.909191	2.7354	0.342604	88.969	1	1	2	2.17619e+06	1.53463	47.1405	0.737423	54.0496	0.00430523	6.06178	41.5368	1.53728	0.803051
M728	3.87	104.0712	Not available	2.73089	1.06618	0.399383	1.72392	1.38283	6.4813	0.951671	0.913621	0.909141	13.2996	0.482715	6.85738	17.8997	1.51938	1.69394	58.4447	1.83919	0.774491	1.00249	0.601239	1.12349	1.78345	1.05741	0.738228	1.02104	0.722179	1.40126	3.34284	1.01436	1.11802	1.72089	0.593711	0.976055	0.823204	0.51946	2.65385	0.376092	0.222103	2.40812	1.16586	0.00919154	0.979941	0.00919154	0.885372	1.05497	0.897054
M729	3.88	160.0971	Not available	0.963406	0.952436	0.379402	3.68287	27.2446	10.3572	1.41612	4.82538	0.626948	1.93853	5.60109	6.42969	9.70186	0.33157	1.37221	1.77533	4.29761	0.4417	1.00158	0.164154	0.292629	1.91331	3.9133	2.79752	0.793666	1.04756	2.14888	0.669734	1.43997	0.462626	0.665352	0.853754	1.31159	4.08767	0.52532	1.99364	0.199481	2.51479	6.05641	2.40883	1.87982	0.692331	0.678578	0.631692	1.04532	0.936433
M730	3.88	177.0875	Not available	2.72496	1.13769	1.18561	0.56061	1.04944	3.12668	2.52615	1.25964	0.952397	0.490363	1.72261	1.56055	3.87966	1.55005	3.81788	1.47095	0.827217	1.38541	1.0444	1.28738	1.55864	1.12806	0.708672	0.703137	1.06755	1.03234	0.460275	1.59477	1.37015	0.705746	3.2647	2.60667	1.57003	1.197	1.69629	1.94884	1.99442	1.10533	1.25184	0.803039	1.19555	1.42856	0.991747	1.27804	0.825123	0.69137
M731	3.88	199.0693	Not available	3.07751	1.13748	1.1422	0.381778	1.25567	3.17054	3.38691	1.88377	0.773512	0.44568	2.06632	1.48603	3.60159	1.69609	3.6399	1.61131	0.759194	1.37271	0.886697	1.47276	1.82082	1.4481	0.602006	0.649815	0.975891	1.02341	0.319939	1.88393	1.66745	1.05097	5.14648	2.66674	1.62099	1.29743	1.85994	2.08653	1.99954	0.88623	1.62366	0.796311	1.26388	1.81954	0.899875	1.42099	0.838435	0.597554
M732	3.88	284.0995	Not available	2.99342	10.2294	0.64835	1.26633	0.0454527	2.20286	1.31259	0.532687	3.21861	4.46278	7.22283	0.776583	0.855907	0.269022	5.62582	0.248903	4.92815	0.547299	0.262499	10.8747	0.745015	0.00091739	1.01412	6.8027e-07	15.7972	1.30984	0.339589	0.953913	6.4615	0.273707	1.44724	3.2985	4.0479	20.002	0.574361	0.0670133	11.2298	0.716097	6.45127	1.31131	1.26562	7.35084	0.836294	6.8027e-07	0.907718	29.0678
M733	3.88	306.0813	Not available	2.50629	4.68827	0.0834261	0.228575	0.3647	1.41147	0.335397	0.728085	1.70142	3.15802	2.65668	0.614402	1.5664	1.91803	5.69527	0.109106	2.13487	0.340124	0.746025	6.34146	0.392847	0.751754	0.786447	1.08549	6.95979	0.198896	0.300387	1.32546	2.88156	0.000741324	0.766591	4.40355	1.79171	7.49735	0.210507	0.000232763	2.93582	1.22741	5.38355	0.596829	0.329674	4.52885	0.0200158	2.07764	0.749081	13.4512
M734	3.91	308.1044	Not available	0.607418	0.987398	4.20556	1.69553	3.1984	3.25515	0.0934202	1.84722	2.0947	4.02122	1.29843	1.79956	1.02	0.424065	2.49346	0.55412	1.3067e-05	1.3067e-05	0.229149	8.97263	0.237078	0.570476	4.45957	3.59858e-05	0.46995	1.56106	0.766871	2.94026	1.3067e-05	8.83043	0.509485	0.297706	1.80231	1.83151	1.17274	0.137525	1.3067e-05	2.10382	2.28887	0.115304	1.19689	1.9294	0.187807	1.35109	0.00959982	0.942344
M735	3.92	187.0750	Not available	1.21636	1.35245	0.756029	1.11456	0.911472	1.2397	1.01894	1.37139	0.781764	1.88249	1.00071	2.76441	2.22181	0.934035	1.23014	1.45805	0.675292	0.885466	1.32916	0.983143	0.966507	0.909386	0.925289	0.871272	0.717486	0.587011	1.65304	1.23796	9.12617	1.74631	0.75419	0.751474	0.632939	1.00888	1.0035	0.934303	1.00319	3.05498	2.701	0.979415	0.995045	0.792793	0.864913	0.873172	1.81546	0.383045
M736	3.93	271.0752	Not available	1.80986	1.15259	0.00186249	0.00186249	282.358	1.2738	3.94123	145.502	82.5405	14.9006	213.212	1.69368	1.82059	0.00186249	213.847	0.733188	0.32445	0.448316	1.28304	694.704	0.00186249	3.07947	0.501959	169.818	7.59915	0.171642	1.50055	1.12474	1.75111	0.353122	1.75298	0.000869452	1.29562	0.420762	0.770954	0.938723	3.22483	1.07911	3.13185	0.0402618	27.1132	142.082	1.16168	0.372162	2.02656	2.21478e-05
M737	3.96	901.8283	Not available	1	1	399287	1	1	1	1	1	1	10959.9	1	1	1	1	1	1	1	1	663.067	1	1	1	1	1	1	1	1	1	1	1	1	1	1	100.293	1	1	1	1	1	1	1	1	1	1	1	1
M738	3.97	144.1023	Not available	0.904642	1.01088	0.610158	4.01998	6.26338	2.56268	0.899903	4.22245	0.581963	1.43046	5.15356	7.47752	3.45994	0.871602	2.96798	1.04792	5.19014	0.496993	1.35709	0.143268	0.357074	1.2365	1.55414	2.43024	0.45009	1.6693	5.10303	0.558522	0.996091	0.198891	0.635042	0.431743	1.31257	2.62053	0.570342	4.14258	0.114756	2.45064	3.09834	1.13063	1.95808	0.933957	0.989119	0.835619	2.05278	1.67575
M739	3.97	262.0388	Not available	0.744329	1.11382	0.226781	0.796613	1.49972	1.44987	1.07139	1.22427	1.03761	0.504618	2.95829	1.64861	1.62317	0.943483	1.08223	0.804515	1.59855	0.810183	1.00178	1.5899	1.10787	1.11149	0.835619	0.79718	2.0856	1.47537	1.07826	2.55758	0.853133	0.696622	1.22361	1.21774	0.79275	0.825514	0.895598	0.609217	1.43507	0.765713	0.665494	0.847218	0.761383	0.988782	0.792083	1.12391	0.849412	0.761388
M740	3.97	821.8881	Not available	1	1	7.11503e+07	1	1	1	1	1	1	1.21191e+06	1	61.3948	1	1	1	1	1	1	1	1	1	1	1	1	1	1	1	1	38.3596	1	1	1	1	1	1	1	1	1	1	1	1	1	1	1	1	1
M741	3.98	204.0871	Not available	0.850006	1.42971	0.864682	1.01735	1.12781	1.11197	1.34537	1.97284	1.8496	0.51653	0.948633	1.51291	1.20864	1.23516	1.41006	1.00084	0.964863	1.00448	1.13134	3.9211	1.15882	1.31527	0.642638	3.76998	1.68978	2.01466	0.683565	1.24015	1.47451	1.8073	1.076	1.13503	0.718514	1.62967	0.88601	1.41495	0.995517	2.05941	2.93611	0.921345	2.15338	2.16622	2.00265	1.45085	1.20941	0.599082
M742	4.00	244.1119	Not available	0.780121	1.66057	1.28683	0.939259	0.553276	1.18817	2.21434	1.11382	0.985734	2.84737	1.12919	1.42697	0.688728	0.472865	1.42647	0.515232	1.35615	0.959493	0.527016	1.51076	1.76212	2.22505	0.945926	0.748839	1.36829	0.766213	1.92575	1.5251	1.29787	1.99676	2.02925	1.07216	0.833969	1.09161	0.932244	0.707116	0.421255	4.41597	2.80756	0.591876	1.39754	0.578471	0.597748	1.24846	0.6682	0.851539
M743	4.01	403.0102	Not available	1.06331	0.573723	0.159312	1.03933	1.0034	0.674639	0.83736	0.978237	0.991158	0.000297034	1.76416	1.23807	1.0453	1.02044	0.76383	0.7179	1.57665	0.732313	0.83535	1.17706	0.748327	0.866808	1.07432	0.810084	0.856047	0.883184	1.10328	1.64756	1.53719	0.96205	1.00481	1.03912	1.28477	0.994601	0.564446	0.557798	0.222856	1.36704	1.01977	0.888815	1.01804	0.931239	0.911911	1.018	1.13023	1.19921
M744	4.01	418.1934	Not available	0.147373	2.95981	0.752563	0.61465	1.87961	2.40614	1.03602	1.702	0.39455	0.147875	0.726665	2.77071	0.82764	0.857586	1.34583	0.231006	0.315219	1.4401	2.67781	1.0097	0.182888	0.579916	0.131289	0.531135	0.224904	0.214565	4.63498	1.29862	0.383949	5.85418	0.96398	1.16998	0.421576	0.301174	0.616413	1.25206	2.73265	4.48119	1.37913	0.857487	0.546957	0.283393	2.49472	0.475442	2.77763	0.20385
M745	4.01	440.1754	Not available	0.283317	2.61738	8.98892	0.000117989	2.26694	5.66776	2.58962	2.05993	0.370791	0.217423	1.39448	3.24037	1.05585	0.726032	2.46824	0.0430726	0.251582	1.21215	2.74888	1.40774	0.000117989	0.35853	0.000117989	0.401669	0.0109654	0.14165	2.59281	2.17153	0.621591	12.116	1.72744	2.2826	0.433802	0.105943	0.31238	0.970277	2.19456	8.20335	2.8253	0.671255	0.583881	0.154035	2.74898	0.16812	3.39127	0.156132
M746	4.02	126.0303	Not available	1.19871	0.421922	0.434873	1.21583	1.21549	0.496374	0.734016	1.04268	0.913063	0.821435	1.44002	0.870524	1.00311	1.27061	0.642549	0.644478	1.62263	0.853676	0.999146	1.35266	0.55805	0.747165	1.27525	0.963431	1.23283	0.862676	1.55153	1.20007	1.086	0.798821	1.01076	0.915059	1.20613	1.09039	0.756695	0.771223	0.406199	1.66377	0.918948	0.979805	0.875837	1.01565	0.840554	1.16561	1.03045	1.51139
M747	4.02	254.0264	Not available	0.901301	0.295407	0.0410616	1.04956	1.24262	0.707511	0.576523	1.15153	0.83278	3.65702e-05	2.05844	1.53211	0.914783	1.36712	0.469788	0.488924	1.81116	0.476719	0.601677	0.57242	0.429206	0.550361	2.12071	0.0410616	0.0410616	0.183855	1.36179	2.22528	2.0706	0.851541	1.1579	0.972851	1.44955	0.824675	0.387846	0.256656	0.0578327	2.91017	0.505971	0.924263	1.09535	0.0410616	1.13153	1.12441	1.35032	1.29946
M748	4.02	381.0279	Not available	1.13789	0.125517	0.0627587	1.16952	1.13752	0.419487	0.68918	1.23901	0.803181	0.000262125	3.26146	1.36382	0.865387	1.20169	0.435887	0.262694	2.57131	0.620542	0.846418	1.3303	0.319512	0.671823	1.23179	0.901162	1.15903	0.507707	1.2108	3.04263	2.296	0.769848	1.05391	1.08024	1.40103	0.874203	0.24834	0.215878	0.0642507	2.19185	0.892024	0.962515	0.829485	0.941112	0.499737	0.950274	1.08853	1.39779
M749	4.03	169.0361	Not available	1.01431	0.483369	0.411117	1.29605	1.24534	0.496108	0.740043	1.11771	1.01003	0.837902	1.42679	0.837618	0.91433	1.30964	0.662839	0.647604	1.4387	0.854606	0.995591	1.42662	0.538713	0.727991	1.33878	0.956326	1.26449	0.873543	1.4025	1.00441	1.11356	0.815183	1.05248	0.992651	1.25618	1.07877	0.780507	0.784608	0.452919	1.41706	0.934745	1.00637	0.835633	1.04073	0.806211	1.17087	1.07479	1.314
M750	4.03	170.0196	Not available	1.16769	0.45234	0.426565	1.31056	1.3006	0.441112	0.773533	1.0589	0.937655	1.05492	1.85827	0.882025	0.695033	1.00173	0.695584	0.68699	1.33565	0.931109	0.937123	1.4013	0.718509	0.63518	1.20982	0.785334	1.14768	0.806993	1.34055	0.869584	1.14633	0.905352	1.16962	1.03243	1.33575	0.999072	0.845315	0.747163	0.474686	1.5218	0.978525	0.865917	0.822213	1.14495	0.811524	1.11183	1.21277	1.40097
M751	4.03	731.7588	Not available	0.0336913	0.0544258	0.808429	2.81418	1.56441	18.4787	2.29471	4.01537	2.30556	0.469474	2.12713	5.4962	1.77095	4.83909	0.685492	0.705957	1.25434	3.04173	0.620247	24.1627	8.66893	4.90802	0.0544258	0.0544258	3.55905	10.3836	0.0336913	3.96158	6.80911	1.93386	6.79493	2.20932	3.95206	0.0151751	1.01075	6.43146	0.0151751	0.0544258	6.70481	0.0544258	0.542191	6.18852	0.778519	3.56131	0.0336913	4.95028
M752	4.03	743.2505	Not available	1	1	1	1	1	54.0072	1	11.4045	4.14018	1	15.4106	88.7224	1	10.0727	2.79491	1	1	35.9752	1	89.8745	10.8899	21.4126	1	2	9.55719	64.2701	1	58.9438	99.0398	7.63496	12.848	1	26.6514	1	1	52.2655	2.45385	1	23.9608	1	1	14.1816	1	6.87176	1	15.7771
M753	4.04	663.2674	Not available	1.56861	1.97153	0.951826	1.65007	2.02917	2.0451	0.74473	1.31875	2.20967	0.307754	0.0815355	2.02978	1.31135	2.95177	0.440393	1.69374	0.567399	1.64306	0.507037	1.56072	1.87001	1.71655	1.89247	1.75784	0.877729	1.30574	1.57844	0.723654	0.946788	1.19205	0.0530895	2.26001	1.2858	0.814915	2.35195	2.8591	7.24918e-05	0.0535448	1.77258	0.527485	1.99476	2.42222	2.46758	3.62686	1.68209	1.33909
M754	4.05	270.9588	Not available	1.09464	0.950005	0.0714593	0.946885	0.897137	0.846141	0.904802	0.830495	1.0515	0.00996066	0.969511	1.13778	1.18777	0.995127	0.969979	1.12102	1.13287	0.914681	0.978027	1.21849	1.36941	0.97904	0.930397	0.63205	0.837103	1.06828	0.955979	0.859308	0.980412	1.03174	0.931507	0.99173	1.26227	1.09008	0.980082	0.892943	0.729478	1.42381	0.930075	0.833004	1.1413	0.85511	1.0356	0.905803	1.14179	1.17548
M755	4.05	903.8255	Not available	1	1	2	1	1	1	1	1	1	2	1	1	1	1	1	1	1	1	1	1	1	1	1	1	1	1	1	1	1	1	1	1	1	1	1	1	1	1	1	1	1	1	1	1	1	1
M756	4.07	342.1561	Not available	1.09763	0.197039	1.25808	0.125624	1.1605	1.35253	2.46645	1.55732	2.90643	1.1918	4.91798	1.72731	0.858453	0.334583	4.52443	0.116459	1.61827	0.530932	1.00345	2.77124	1.87469	0.654004	0.374976	0.357336	0.720772	0.878669	0.900377	1.56361	2.57079	0.356117	1.01324	1.69268	1.6078	1.32934	0.167887	0.24611	3.09896	2.03703	1.18903	0.622596	0.914082	1.55596	0.337625	0.561324	2.27907	0.924633
M757	4.08	390.1372	Not available	0.561989	0.830041	1.14492	0.533021	0.877252	0.826863	1.06249	2.32903	1.51453	1.42693	0.271865	1.19115	2.06895	1.48229	0.879338	0.383425	1.00251	0.779286	1.29085	1.47155	1.94256	1.65077	0.729961	0.63437	1.68623	0.433401	0.995548	1.3022	0.612915	0.652656	1.03738	1.01287	0.463998	1.20107	0.41747	0.508355	0.519976	1.51277	1.33701	0.452731	1.03614	0.823619	0.592104	2.32358	0.99927	0.437836
M758	4.09	197.0907	Not available	3.30155	0.407399	0.220832	1.22983	0.798199	0.870818	0.547144	0.322839	0.659764	0.432803	2.37519	0.379091	1.88496	1.13063	1.15467	0.662036	2.27881	1.78434	1.56824	0.678121	0.557414	0.86495	0.757581	1.33252	0.521106	0.392415	0.663363	1.7027	0.196156	0.295566	0.916943	1.80827	1.04693	0.50024	0.532791	0.865386	0.551519	1.28202	0.435084	0.97545	0.633099	0.587243	0.592503	0.711357	0.924393	0.469859
M759	4.09	288.2033	Not available	2.81899	0.943545	5.14001	1.25315	1.34153	1.00222	4.84066	1.18791	0.415058	2.75347	18.2212	20.6407	1.66993	1.32986	5.30297	0.307306	9.25021	0.97289	1.69526	14.4128	0.832059	1.51179	0.773096	0.360299	1.11102	0.618002	0.172579	3.21392	41.3559	0.599798	0.806945	0.997778	1.23823	0.722374	0.263271	0.599911	2.37562	1.05072	3.10584	0.507038	2.32613	0.427271	0.979521	0.140909	6.33413	1.2279
M760	4.10	341.1016	Not available	1.07828	0.603474	0.399787	0.232371	0.683178	0.353062	6.50832	5.19439	2.00803	9.6168	2.24107	2.19597	2.71868	0.412502	1.03257	0.759591	1.81214	0.569804	1.04637	2.96839	2.67195	1.94092	0.00418388	0.324508	1.64954	0.5313	1.5816	0.641044	1.47113	2.11048	1.00271	1.03824	0.761991	2.11538	0.18911	0.546002	0.423946	1.05807	11.9248	0.459881	1.27902	1.50088	0.175445	1.29665	1.35788	0.231409
M761	4.10	917.9063	Not available	1	1	92.8087	1	1	1	1	1	1	167076	1	1	1	1	1	1	1	1	1	1	1	1	1	1	1	1	1	1	1	1	1	1	1	1	1	1	1	1	1	1	1	1	1	1	1	2
M762	4.12	496.3401	LysoPC(16:0)	0.350495	0.0681023	0.24068	0.0191862	0.437942	0.431931	0.547567	0.852489	0.482869	0.12063	0.0893898	0.271478	0.515419	0.0848413	0.368121	0.292441	0.146529	0.808863	0.113055	0.0765177	0.61181	0.21716	1.07063	0.964025	0.186684	0.107809	1.70961	0.199423	1.87595	1.00029	0.865327	0.663364	1.12904	1.08344	0.603106	0.175253	0.560241	1.53014	0.576853	1.31266	0.810313	0.962537	0.778179	0.317239	1.59541	0.803728
M763	4.12	555.0538	Not available	0.00431677	0.72397	0.0649947	1.08588	2.56041	1.5781	0.00431677	0.00431677	0.00431677	9027.12	95.23	0.101955	0.67601	1.9611	0.00431677	4.04061	0.20391	0.790123	1.91593	0.787039	0.0649947	0.775074	2.0121	1.64124	0.0649947	0.0649947	0.458297	0.101955	0.101955	0.526441	0.00431677	1.18595	0.101955	0.511394	1.21761	0.101955	0.825687	0.0649947	0.695617	1.00188	221.18	0.171739	2.03224	308.861	0.00431677	1.17683
M764	4.13	126.0227	Not available	1.07597	0.904179	0.356847	0.979998	1.17071	0.936395	0.808972	1.28891	0.960848	0.383345	0.723559	0.567866	1.17326	1.09951	1.60876	0.911107	0.918456	0.776118	1.55217	1.29546	0.446166	0.706249	0.677329	1.00736	0.937483	0.803325	1.58881	0.977544	0.797571	0.737819	0.886348	0.744116	1.03312	1.00101	0.938031	0.524608	0.938358	0.612708	0.883267	1.00046	0.981317	0.729247	1.3943	1.42007	1.57441	0.672105
M765	4.13	219.0981	Not available	0.818677	0.450872	0.156151	0.383525	0.527688	0.75433	1.45579	1.23582	0.784429	2.34468	0.597939	1.58639	1.22004	0.543656	0.452321	0.893906	0.707775	0.918923	0.945126	0.242962	0.539893	0.820042	0.809566	1.05386	0.705492	0.625464	1.61039	0.704332	1.47553	1.08802	0.777675	0.477928	1.06952	1.42669	1.18616	0.753454	0.92688	0.580961	3.65122	0.713641	1.07285	0.560602	1.07945	1.80833	0.873078	0.761195
M766	4.13	251.0371	Not available	1.22637	0.836443	0.138871	0.992343	1.2448	0.879916	0.70171	1.36331	0.890449	0.198433	0.429366	0.288646	1.47753	1.07322	2.45498	1.06442	0.730422	0.637386	1.87025	1.40703	0.255819	0.588915	0.582985	1.01239	0.834509	0.608895	2.10244	0.758966	0.327556	0.593694	0.732924	0.584066	0.849854	1.07917	0.821754	0.309019	0.849651	0.495825	0.831248	0.784103	0.951972	0.547052	1.6473	1.61496	2.00362	0.4924
M767	4.13	403.0106	Not available	1.3916	0.28646	0.000853379	0.775961	2.34499	0.392699	4.03942	3.16359	1.62757	0.00995543	1	1	7.36411	1.33967	5.03531	1.71806	1	1240.71	3.80126e+06	0.921839	0.000853379	0.461111	0.122943	0.858325	1.93041	0.945327	1.3597	1	1	2.64747	0.00984633	0.000444923	1	689864	869017	1	1	0.323445	7.26413	0.35647	2.36551	2.00139	2.68916	3.66944	0.608103	0.000444923
M768	4.13	440.1755	Not available	0.280179	3.9594	0.521016	0.759901	2.5644	1.64443	1.208	1.58499	1.03197	1.34013	0.27027	3.92989	1.0413	0.2195	2.07088	0.290413	0.539422	1.53263	5.22804	1.43489	0.233664	0.672017	0.0179973	0.51839	0.32507	0.0547006	4.08233	1.49674	0.18696	2.8258	0.886756	0.89277	0.341767	0.752408	0.132008	0.595407	3.82186	6.36701	1.68671	0.256796	0.729746	0.224364	3.70119	0.427423	2.25118	0.330714
M769	4.13	501.0664	Not available	1.24742	0.716446	0.0249764	0.921263	1.24158	0.772248	0.857391	1.8352	0.829565	0.141887	0.135762	0.000102085	1.80143	1.10484	3.04543	1.01986	0.672097	0.501339	2.94474	1.38324	0.0995282	0.397338	0.409814	1.01657	0.65035	0.48722	2.47052	0.591374	0.472234	0.461463	0.711016	0.584864	0.706571	0.910182	0.420926	0.000102085	0.449964	0.0764211	1.08635	0.666374	0.899335	0.181785	1.93876	1.90109	2.12605	0.464139
M770	4.13	523.0483	Not available	1.37781	0.955206	0.0720106	1.16503	1.72321	0.711297	0.794117	1.02982	0.9437	0.199753	0.0971111	0.0485556	1.76528	1.16746	1.73801	1.62616	0.525524	0.749911	2.45083	0.944301	0.201566	0.697955	0.863065	1.15976	0.836552	0.553775	1.91904	0.349377	0.286477	0.687826	0.653516	0.603542	0.476236	1.04654	0.820296	0.124053	0.971013	0.366984	0.893386	0.699794	0.896243	0.485913	1.70974	1.51942	1.39595	0.620885
M771	4.13	773.0777	Not available	0.929085	0.677425	0.0242236	0.842346	1.26358	0.698279	0.904631	1.44443	1.11313	0.178491	0.0359193	0.0179597	1.54973	0.99219	1.65139	0.878571	0.306295	0.465128	4.25547	1.03718	0.0898386	0.483501	0.561523	0.97759	0.721863	0.378397	1.72333	0.463303	0.261235	0.760294	0.688904	0.611705	0.39182	0.6448	0.770184	0.0526019	0.836844	0.328091	1.03067	0.600634	1.02323	0.515261	1.63919	1.83626	1.61203	0.567105
M772	4.14	241.0795	Not available	0.727865	0.335396	0.300857	0.439607	0.576191	0.695033	1.1311	1.51089	0.658184	1.68466	0.197167	0.311706	0.803453	0.388561	0.420308	0.631877	0.538536	1.22704	1.58998	0.152883	0.853443	0.652207	0.802981	1.17737	0.634722	0.546792	1.23633	0.293066	0.721046	1.0958	0.751773	0.623174	0.372124	2.34751	0.89203	0.726246	1.46198	1.40849	2.31448	0.838689	0.678923	0.566313	1.06893	1.37755	1.19673	0.901755
M773	4.15	286.1026	Not available	1.34597	1.15388	1.00431	1.17573	2.35425	1.62914	1.58162	1.72276	1.35118	2.90108	5.30183	4.53563	1.9515	0.784278	1.57832	0.992146	2.40245	0.71121	1.40596	5.94465	1.86072	1.87039	0.52779	1.69176	1.29111	1.0497	0.730236	2.59766	1.26285	0.885149	1.19068	1.17897	0.869699	0.770144	0.800107	1.82464	1.06419	1.12709	1.27652	0.712591	0.989501	2.89328	0.679662	0.656638	0.906605	0.7717
M774	4.17	347.0956	Not available	0.75355	0.626205	0.6459	0.508691	0.745825	0.903393	1.43433	1.42336	1.2188	0.915304	3.24021	1.5222	7.46215	0.465767	1.55919	0.719915	1.97557	0.685597	2.79666	0.817424	0.815867	1.375	1.2272	1.27975	2.1301	0.913142	0.538175	1.79831	1.02721	0.692968	1.00762	0.984632	1.02177	0.676392	0.625314	0.73346	0.48403	1.92957	2.21342	1.31625	0.991995	1.0231	4.23223	0.638332	1.07359	1.85526
M775	4.17	351.1585	Not available	0.921449	0.994169	1.74823	0.492898	1.07016	0.955951	1.44467	1.46889	1.36816	7.5921	2.14033	1.39204	2.21338	0.517985	1.14207	1.18557	1.64609	1.18088	0.918077	4.16562	0.822832	3.60117	1.2099	0.605594	1.98958	0.449301	0.771756	2.25043	1.61296	1.12153	1.44778	1.50687	0.662539	1.22743	0.800768	1.0714	1.13066	1.10302	1.5255	0.333158	1.34086	0.668289	0.170146	1.42274	1.30341	0.430111
M776	4.17	405.0266	Not available	0.619084	0.311022	3.64317	0.0519194	4.38974	0.807632	0.683057	0.933497	0.406945	0.201011	0.619112	5.67422	1.09881	5.94002	1.46034	0.673903	0.0032764	2.01525	1.87631	1.6468	1.42857	0.00312975	0.00312975	1.55131	2.9324	0.945469	0.290732	5.83685	0.0032764	1.60225	1.03515	1.47631	0.0032764	0.536855	0.835455	1.97155	2.68404	13.9817	0.035292	0.809727	0.0379097	2.66968	2.62321	2.00824	1.35808	2.46182
M777	4.17	518.3221	LysoPC(18:3(6Z,9Z,12Z))	0.0993484	0.000248937	0.030188	0.121049	0.231074	0.437521	0.179451	0.972975	0.0559235	0.0431834	0.0078153	0.346361	0.31706	0.191536	0.00349125	0.205564	0.104446	0.452629	0.283068	0.000973223	0.53638	0.28025	0.707079	0.795553	0.000497874	0.0313522	2.33012	0.710284	1.31356	0.330128	0.479102	0.56564	0.851583	0.4333	0.373799	0.116797	0.391537	1.26281	0.0837388	1.4347	0.544515	0.284867	0.708473	0.000248937	2.66548	1.00254
M778	4.18	264.1198	Not available	1.64792	4.15988	1.87256	2.80832	2.81147	4.009	2.73459	2.34625	2.15629	13.6983	5.07166	4.9332	1.9615	1.56254	2.6626	0.694155	2.34965	1.1177	2.41154	15.171	1.811	4.30026	0.404232	0.940688	4.30697	2.83744	0.741228	3.09725	1.057	0.755578	1.27228	1.58108	0.661054	0.775089	1.05399	3.54577	2.16628	0.825958	1.10229	0.737059	1.15362	2.25065	0.574816	1.00384	1.02355	0.995302
M779	4.18	533.2416	Not available	1.40095	0.0720694	41.1608	0.844721	2.00245	2.82181	1.26889	1.8997	10.5807	1.74257	1.49744	7.67159	2.50473	2.98177	2.78659	1.75212	1.60393	5.37254	1.43453	5.34709	8.79298	3.31488	0.452808	0.0720694	1.01446	1.34957	0.102307	7.07548	12.1954	3.54506	1.13593	0.818217	2.19246	1.83063	7.06334	9.10527	1.73748	0.0720694	10.8002	0.314462	0.599588	3.78137	1.7719	4.07371	0.461886	1.70824
M780	4.19	102.0556	Not available	1.37482	0.84752	0.701281	0.91751	0.958701	1.00906	1.314	1.14578	0.702559	0.735188	0.468408	0.673085	1.46243	1.38264	1.13607	1.76266	0.494013	1.10148	1.2053	0.458789	0.624976	0.649926	1.36207	1.25478	0.819739	0.904583	1.08518	0.882543	1.22098	1.2632	1.0169	0.888879	0.686695	0.994929	1.1114	1.32957	1.64614	0.793199	1.19773	0.751171	0.750469	0.855074	1.48849	1.7153	1.05045	1.0216
M781	4.19	120.0659	Not available	1.69171	0.805998	0.572583	0.887737	0.853192	1.16975	1.69628	1.35528	0.780697	0.995752	0.508232	0.596556	1.31101	1.40142	0.892655	2.02051	0.518657	0.762124	0.972047	0.274557	0.699711	0.648944	1.43871	1.23504	0.858552	1.01437	0.984237	0.847349	1.45033	1.0594	1.2238	0.850968	0.70654	1.07274	1.23133	1.5788	1.63289	0.603769	1.06767	0.762791	0.866167	0.759778	1.30703	1.8292	1.1189	1.08823
M782	4.19	135.0815	Not available	1.39491	0.964909	0.841999	0.866979	0.919827	1.14734	1.1642	1.05066	1.17713	1.21448	0.670592	0.92455	1.65758	1.16979	1.01419	1.48806	0.974733	0.987165	1.13904	0.86699	0.817561	0.928669	1.04709	0.878873	1.01829	1.50442	0.948279	0.764721	1.08125	1.08747	1.01143	1.02291	1.06698	1.26107	1.18961	1.09779	1.00166	0.769783	1.57811	0.781036	1.10383	1.26808	0.980591	1.37777	0.724982	0.878359
M783	4.19	148.0609	Not available	0.902579	0.938755	1.03197	0.886648	1.1458	0.816207	0.802567	0.980808	0.617986	0.298783	0.334737	0.889871	1.96453	1.28956	1.97408	0.9083	0.435522	1.58252	1.69545	0.839222	0.435533	0.626772	1.11877	1.08732	0.833456	0.685833	1.78035	0.830391	0.585083	2.06273	0.752445	1.18484	0.590976	0.998095	1.003	0.907521	1.70719	1.34313	1.49616	0.739151	0.57846	1.00379	1.84439	1.38339	1.25469	1.20424
M784	4.19	153.0922	Not available	1.63635	1.03354	0.816089	0.95623	0.911988	1.31495	1.41233	0.877221	1.05285	1.1667	0.592959	0.800212	1.96841	1.21959	1.13904	1.58766	0.922107	1.10408	1.11261	0.858085	0.766172	0.924474	0.994031	0.789531	1.04691	1.71809	0.906008	0.656631	1.08821	1.14507	1.06462	1.09076	0.987279	1.12729	1.26518	1.20346	1.04074	0.706103	1.55042	0.727148	1.10758	1.4191	1.05685	1.44918	0.688559	0.881917
M785	4.19	203.0533	Not available	1.07261	0.902968	0.896764	0.894173	0.885629	0.864319	1.69751	1.53047	1.44733	1.36978	0.671372	1.05111	1.70018	1.02253	0.97352	1.01913	1.18596	0.807302	0.963947	1.27422	0.995914	1.13314	0.842083	0.960057	1.34186	1.38583	0.868012	0.795439	1.61913	1.6945	0.897094	1.09041	1.02284	1.98157	1.1921	1.1706	0.837694	1.18263	2.74324	0.886007	1.54948	1.73608	1.0542	1.27383	0.807767	1.22755
M786	4.19	204.0871	Not available	0.96299	0.91667	1.1939	1.165	0.908083	0.835344	1.56207	1.32443	1.42346	1.64964	0.947373	1.16254	1.40872	1.03804	0.980829	0.790337	1.56789	0.871267	0.945869	1.17168	0.857152	1.24082	0.820618	0.800909	1.27169	1.27086	0.935844	0.812789	1.40867	1.50238	0.968302	1.11112	1.09634	1.80727	1.20084	1.09947	0.911922	0.993314	2.12337	0.859647	1.20489	1.52325	0.873329	1.18261	0.868515	1.18832
M787	4.19	323.0771	Not available	0.84313	1.0375	1.02047	0.603922	0.983871	0.508407	0.784793	1.05547	1.70081	9.95091	2.26758	0.584045	0.960421	0.88637	0.96281	0.938945	1.1088	0.971156	1.41672	1.04463	1.0316	1.64374	0.806993	0.802391	1.3666	1.22301	1.23048	0.337604	1.06509	0.82164	0.909041	0.85645	1.40369	3.65318	1.84204	1.11215	0.868743	1.25877	4.41944	1.0151	4.03431	2.17883	0.788762	3.00564	0.918835	0.90407
M788	4.19	383.1163	Not available	0.888786	0.667906	0.948303	0.839926	0.786967	0.706825	2.4776	1.77989	1.98864	2.05609	0.465324	1.12667	4.32662	1.05522	0.924032	0.753752	0.696236	0.621079	1.14494	1.19694	1.6123	1.49369	0.823806	0.673227	1.73059	1.75178	0.747073	0.7248	3.56849	2.81089	1.10106	1.15846	1.17972	2.66875	1.32842	1.02157	0.760635	1.49067	7.05301	0.531824	2.35926	2.98934	0.965201	1.37534	0.657943	1.2217
M789	4.19	471.1983	Not available	0.0981496	0.0312109	1.85613	0.228999	0.00261731	0.406787	1.09296	2.09959	1.32447	1.66422	0.957691	2.21881	0.454638	0.443645	0.30844	0.207426	3.99689	0.566034	1.04409	6.04539	1.34058	0.263076	0.00130865	2.64644	0.28022	0.2076	1.21132	0.518821	1.54905	0.041468	0.0229672	1.31739	0.973436	1.31594	0.611493	0.12833	0.621356	2.5405	0.822804	0.505705	0.868302	0.877645	0.549268	0.503123	4.39072	0.921021
M790	4.19	522.3554	LysoPC(18:1(9Z))	0.640194	0.387112	0.39807	0.0573512	0.938625	0.515249	1.16232	0.786018	0.541793	0.156864	0.000302302	0.533764	0.985516	0.708353	0.741041	0.842131	0.794875	0.670404	1.01915	0.285378	0.837091	0.854647	0.84565	1.28723	0.386407	0.424603	0.813671	0.767258	2.8346	0.838131	0.950431	0.900916	1.37458	1.74067	1.07586	1.31796	1.33655	1.14849	1.10723	1.88055	0.980859	1.46122	0.92888	0.863073	1.46557	1.22263
M791	4.20	127.0376	Not available	0.98629	1.13687	0.708819	0.960567	0.965957	0.986037	1.20253	1.12842	1.00289	1.02542	0.661767	0.98962	1.1276	0.981809	1.2721	0.76931	0.84538	0.815052	1.08135	1.03553	0.75747	0.86149	0.785983	0.867896	1.03157	1.09196	1.28297	0.839726	1.27243	1.27409	1.11687	0.830817	1.01538	1.30016	1.30434	0.866641	0.752055	1.14826	1.50042	0.970452	1.17376	1.1661	1.13981	1.26019	1.1097	0.887834
M792	4.20	221.0637	Not available	1.15126	0.943906	0.947866	0.777448	0.980677	0.840726	1.86975	1.50077	1.3643	1.27617	0.741714	1.05213	1.943	1.0005	1.04256	0.963336	1.14385	0.86784	1.18028	1.1525	1.20102	1.30487	0.927566	0.815746	1.22661	1.50429	0.721344	0.869823	2.51439	1.74555	0.913118	1.10641	1.28219	2.36277	1.399	1.19883	0.872571	1.09888	3.42775	0.844491	1.63352	1.84533	1.00723	1.28248	0.92943	1.31616
M793	4.20	247.0652	Not available	1.35102	1.14222	1.15059	1.11714	1.00612	1.13787	1.48525	1.06652	1.10572	1.31889	1.23577	1.22272	1.70644	1.01123	1.28449	1.33116	1.11834	0.896399	0.856006	1.41048	1.25717	1.16094	0.900994	0.824191	1.32908	1.24885	0.878497	1.0371	1.34509	1.43009	1.18251	1.16274	1.21673	1.37043	1.21118	1.03263	0.887419	1.25416	1.55006	0.97881	1.27771	1.33492	0.796588	1.05063	0.91151	1.05901
M794	4.20	263.0742	Not available	1.06534	1.29468	0.804159	1.63689	1.34621	1.85881	1.44629	2.05925	1.12619	3.08958	3.05689	2.45221	1.90873	1.08187	1.45057	0.771864	1.92646	0.849145	1.51165	2.16608	1.01534	1.67069	0.571119	1.00303	1.95359	1.33549	1.07755	1.99439	1.14006	0.747385	1.15107	1.16501	0.793895	1.06055	0.835495	1.63818	1.31089	0.985835	1.41917	0.728254	1.51296	1.21092	0.993239	1.05129	1.15648	0.84294
M795	4.20	274.0924	Not available	0.875896	1.16173	0.793412	1.08568	1.01736	1.02274	1.12113	1.34656	1.38076	1.29551	1.81595	1.85756	1.38435	0.879327	1.15278	0.821724	1.01578	0.693366	0.805168	1.79359	1.13655	1.40428	0.906344	0.8278	1.33695	0.917325	1.55019	1.05835	0.81062	0.959138	1.10105	0.924404	1.00202	0.709814	1.2933	1.11917	0.834235	1.38824	1.11667	0.711492	0.90346	0.897838	0.825454	0.902685	0.864683	0.773185
M796	4.20	365.1059	Not available	0.534297	0.589858	0.993553	0.236374	0.663693	0.533317	4.58022	3.06266	3.41212	3.98848	0.454786	1.34016	3.14034	0.91157	0.892396	0.440927	0.972076	0.722942	1.35446	1.16594	1.59585	1.39918	0.488762	0.548637	2.43895	2.22855	0.589823	0.486951	11.5292	4.19797	0.727311	1.64661	1.52923	8.31366	2.25554	1.55999	0.510901	2.27704	14.305	0.689393	3.14949	5.40235	0.976351	2.62669	0.731883	2.03817
M797	4.20	370.0831	Not available	0.73391	0.271221	0.604452	0.0491735	0.645153	0.59098	8.48997	3.67305	3.99339	7.886	15.3438	0.52643	5.22466	0.882802	1.58297	0.385958	0.793801	0.133577	3.05962	0.67152	2.07268	1.64255	0.0447489	0.637818	5.88013	4.18901	0.334811	0.479903	61.2061	6.81819	1.09888	2.30607	3.56983	33.8178	4.23308	1.48771	0.00554985	3.2974	28.0865	0.548871	6.28776	16.1968	0.446044	6.821	0.746708	2.32567
M798	4.20	381.0875	Not available	1.06132	0.607719	1.12465	0.548175	1.01624	0.778545	2.3757	1.82338	2.7546	1.7825	0.871431	1.79858	2.49992	1.13223	1.35573	1.06182	1.18092	0.383372	1.26587	0.987636	1.22016	1.10476	0.648426	0.488951	1.6619	1.42442	0.564145	0.725719	4.92956	1.66573	0.978681	1.12836	0.992385	2.81319	1.63592	0.578066	0.471213	1.48471	6.71155	0.736161	1.63441	2.8971	0.460554	1.37989	0.95101	1.20588
M799	4.20	396.0399	Not available	1.4681	43.2857	0.00729725	0.00729725	0.00729725	0.769606	3.44729	2.82671	1.90304	204.871	41236.8	0.134471	2.88942	0.700066	1.63077	1.29307	0.0130542	0.0130542	37.6504	0.00729725	0.00729725	0.00729725	0.00729725	64.8042	56.5165	56.799	0.204723	39.6456	64.2162	2.22497	0.37992	1.19903	19.6512	287.163	0.0130542	0.0130542	55.0696	37.9525	1697.92	0.00729725	6396.66	725.194	0.133792	9561.78	0.594708	1.06492
M800	4.20	527.1586	Not available	0.0377498	0.119235	0.119235	0.425213	0.119235	0.0377498	19.5361	11.3205	11.493	18.2297	0.0414345	0.0414345	10.5638	0.119235	0.354377	0.0377498	0.0414345	1.98116	61.9659	0.769339	4.28443	0.901211	0.119235	0.23847	9.79122	8.05474	0.385213	0.0414345	762.679	18.6387	0.83696	3.50324	6.23629	462.781	41.5452	25.4372	0.0414345	11.2768	320.044	0.325284	21.5078	50.7974	0.438132	11.4133	0.553089	4.81173
M801	4.20	555.0537	Not available	0.81143	1	1	1	1	0.677777	1.48294	1.31357	1.10683	1073.88	259.742	1	1.07586	1	0.811215	0.922053	1	1	1	1	1	1	1	1	1	1	1.48659	1	1	0.842532	0.81969	0.801275	1	1	1	1	1	1	1	1	2417.22	1	1	2988.73	0.896559	0.883088
M802	4.20	85.0292m	Not available	0.890883	1.00725	0.986356	0.741131	1.05305	0.832306	1.54126	1.24924	1.31445	1.41907	0.575728	0.842915	1.46073	1.09932	0.848444	0.792734	0.925984	0.990762	1.15293	0.834185	0.882658	1.08257	0.854352	0.727032	1.2255	1.44285	0.968282	0.752023	1.76015	1.50948	0.877223	1.0559	1.17275	1.96891	1.56628	1.36239	1.09114	0.948674	2.37569	1.11374	1.28604	1.79715	1.03647	1.35436	0.859188	1.23889
M803	4.20	97.0291m	Not available	0.862159	1.02157	1.00146	0.7477	0.929693	0.816334	1.54098	1.26876	1.34059	1.57674	0.679381	1.01814	1.36229	1.03336	0.859836	0.770258	1.07563	0.973103	1.09144	0.917006	0.987844	1.03717	0.877112	0.796422	1.32876	1.48246	0.96571	0.775085	1.84955	1.49438	0.896218	1.06979	1.19947	2.02588	1.59638	1.29854	1.00424	1.05519	2.37895	1.06188	1.52757	1.82431	1.03457	1.31917	0.857098	1.27383
M804	4.21	132.0662	Not available	1.00462	0.665478	1.01412	0.602692	0.606278	0.787208	1.05966	0.99538	1.96454	0.751467	0.588044	1.28478	1.21953	1.41047	0.7022	0.574926	0.925128	0.608812	1.20122	0.550759	1.15128	0.90134	0.917665	1.24055	1.09521	0.840255	0.848226	2.08163	0.836704	0.457783	1.42869	1.14374	1.1207	1.56234	1.22353	0.858169	1.00278	0.730661	1.37009	1.5173	1.07668	2.06019	2.13209	1.54721	1.07334	1.04703
M805	4.21	246.1816	Not available	0.177731	1.22605	1.11752	2.19595	1.45924	0.663396	1.27228	2.86533	1.6354	3.3027	1.57668	1.67189	0.828597	1.04351	0.3024	0.127357	1.49388	0.768518	1.8248	2.05174	1.08173	0.929554	0.434784	0.895611	1.24123	1.03369	2.99821	1.66398	0.889552	0.433826	0.715285	0.929959	0.743942	0.98365	0.637696	0.632337	0.882238	1.1161	0.901656	0.604653	0.806886	0.884633	1.46776	0.963814	1.83036	1.00386
M806	4.21	407.1897	Not available	1.05546	0.823351	0.651714	0.545456	0.596471	1.18816	1.96953	1.1928	1.32891	1.88261	1.72469	1.34121	1.71193	0.901601	0.912513	1.25917	1.22355	1.51997	0.954886	1.03842	1.06678	2.5795	0.540237	0.510239	1.08822	1.43682	0.978279	0.909718	1.75105	1.00784	1.12348	1.15928	0.787788	0.735076	0.61983	0.187539	0.873229	1.48669	1.67667	0.711028	0.870112	1.53354	0.616373	0.642301	1.13962	0.823596
M807	4.21	561.2516	Not available	0.224569	1	41.2293	1	1	3.60904	3.26126	14.7807	7.39713	0.224569	1	23.6988	1.29393	1	0.224569	0.224569	1	1	1	26.3626	1	20.618	1	1	1	1	0.449138	6.91192	139.102	7.61258	1.79202	2.69155	1	1	30.6906	47.4137	1	3.9747	1	1	1	10.7377	1	1	0.224569	8.78021
M808	4.21	86.0608m	Not available	1.07243	0.725265	0.972217	0.607853	0.65235	0.826688	1.12724	0.999723	1.88858	0.691972	0.609323	1.38012	1.38989	1.34576	0.76213	0.659561	0.931422	0.587847	1.36679	0.521365	1.11663	0.811537	0.905995	1.26021	1.09455	0.870445	0.805659	2.0529	0.947062	0.502967	1.42639	1.14977	1.18583	1.53756	1.27598	0.880003	0.976809	0.695881	1.29833	1.52885	1.01428	2.16512	2.174	1.54098	1.11738	1.01356
M809	4.22	201.9840	Not available	0.689113	0.957069	1.00143	1.15675	1.74509	0.703413	0.583427	1.30664	0.626348	0.582315	0.446387	0.392801	1.04667	1.39655	0.607029	1.33463	0.301166	0.603603	0.966497	2.34517	0.907462	1.18143	1.31699	2.30127	1.04921	0.932146	1.6689	2.24744	0.524268	1.06903	0.87492	0.987053	1.83479	1.78534	1.9095	1.38792	1.90977	1.13194	1.89212	1.47904	1.31104	0.998571	1.79149	1.5384	1.448	0.719166
M810	4.22	321.1108	Not available	1.26289	0.537679	0.389288	0.909386	1.56326	1.28462	1.19806	1.61539	0.709	1.45899	1.28256	0.9682	1.59612	0.916596	1.40303	1.32672	1.14181	0.735976	0.904627	1.29515	1.61946	3.14761	0.883229	0.624902	0.853277	0.889523	0.738277	1.25621	1.45569	0.884466	1.00373	1.00208	0.99112	1.59165	0.835683	0.953908	0.850128	1.13513	1.04269	0.673249	0.878896	0.890365	0.851524	1.16753	0.997924	0.613695
M811	4.22	367.1498	Not available	0.982554	1.12623	0.921063	0.95337	1.78337	1.13749	2.01821	2.04318	1.54681	3.2184	2.44108	2.54077	1.98353	1.40588	1.30647	0.674631	1.6663	0.664296	1.11813	2.30746	1.30434	1.78383	0.402081	1.13983	4.05512	1.81608	0.912299	1.76204	1.3084	1.18915	1.46713	1.52684	0.957838	1.4304	0.937555	1.35967	1.46434	1.13714	2.72164	0.808105	1.90406	2.55905	0.742262	1.91128	1.17594	0.999425
M812	4.22	389.1315	Not available	1.15766	0.739333	1.025	0.980702	1.39819	0.980296	1.35796	2.12143	1.278	1.66247	2.29885	2.63427	2.36272	1.33189	1.34005	0.982416	1.83442	0.703642	1.54007	2.09572	1.58546	1.46183	0.34393	1.24153	1.99227	1.09171	0.714422	1.26479	1.13173	0.940928	1.31388	1.38398	0.990058	1.10473	0.828931	1.21765	1.32417	1.13494	1.47396	0.964358	0.959358	1.17635	0.958777	1.35255	1.45184	0.941149
M813	4.23	411.1135	Not available	1.42889	1.36621	1.13957	1.10979	1.81273	1.72738	2.16388	1.62404	1.43057	0.901386	4.58307	5.03399	3.68853	1.21165	2.91266	0.808853	2.6193	0.242294	1.89572	3.23381	3.86591	0.218421	0.0778301	1.3799	2.83869	0.443463	0.637389	4.18533	1.29899	0.868212	2.06383	2.50594	0.689607	1.30744	0.982548	0.180623	2.1755	2.38821	1.35262	0.232865	0.777434	0.0778301	0.0778301	0.626438	2.19228	1.11342
M814	4.24	230.0963	Not available	1.37107	3.24199	0.993322	2.42075	0.438649	2.02477	2.42127	0.480653	0.578401	2.3569	0.443181	2.6421	0.495587	0.406012	1.38013	0.494203	0.523982	0.870954	0.1802	0.487889	1.24273	1.01748	1.69739	0.946289	0.523989	1.15449	1.70216	0.827235	1.3346	3.27774	3.03751	0.780822	0.977151	0.494301	2.83919	0.872354	0.289333	4.63906	1.00668	0.903623	1.17705	0.537311	0.882688	1.06259	0.536463	1.00335
M815	4.24	274.0599	Not available	1.52391	3.66153	1.00914	2.79801	0.36998	1.93889	1.98432	0.306241	0.550531	1.67622	0.512394	2.7666	0.32322	0.256297	1.26857	0.520668	0.814191	0.85545	0.24444	0.302692	1.36583	0.927645	2.20324	0.844081	0.508202	1.06543	1.80207	0.925719	1.24602	2.55592	2.7919	0.768762	0.927251	0.433364	2.70079	0.780236	0.286052	4.39439	0.750443	0.948648	1.20845	0.358466	0.918824	1.07719	0.446291	1.09855
M816	4.24	325.0424	Not available	2.89908	9.81661	1.1899	7.00766	0.00151148	2.38771	3.82502	0.571554	0.254415	5.26816	27.5816	41.8066	1.44802	0.00820109	3.44747	1.21475	0.00560966	0.00560966	0.00560966	0.507396	1.91128	0.757639	3.36475	0.984203	0.00151148	0.267869	0.922621	16.2635	14.2392	3.88383	3.61764	0.942603	0.0663131	2.30148	6.67445	0.00560966	0.00560966	17.783	2.50334	0.00151148	6.40417	0.462813	0.00151148	2.80546	0.580585	0.946121
M817	4.24	479.1514	Not available	1.36825	14.2413	1.15665	8.12065	0.1406	3.51496	3.36442	0.548509	0.301688	9.28444	0.145514	3.66096	0.29924	0.03859	1.72707	0.216892	0.00236463	1.0163	0.000153654	0.14595	1.26971	1.10188	3.62535	1.37563	0.000839631	1.39732	5.8613	0.33061	0.516955	6.93313	6.92299	0.611419	0.79533	0.352187	11.2665	0.888601	0.000307309	12.5436	0.431317	0.721812	1.01398	0.0681539	0.986016	1.44393	0.215256	0.876717
M818	4.24	481.1646	Not available	3.94002	42.816	1.29772	13.7593	0.00264143	13.704	18.2658	0.404359	0.0315551	32.3997	0.00237856	17.6085	0.169872	0.00264143	3.93423	0.216225	0.0103377	0.50679	0.00237856	0.130098	2.96795	1.73461	5.47082	0.988077	0.00264143	1.27594	7.38614	0.936007	1.65067	44.3166	37.0082	0.678963	0.812404	0.141879	35.7797	0.44481	0.00237856	90.3358	0.151057	0.606351	0.955094	0.00264143	1.16404	1.14882	0.203846	0.99327
M819	4.25	277.0899	3,4,5-trihydroxy-6-[(3-methylbut-2-enoyl)oxy]oxane-2-carboxylic acid	0.903354	0.412916	0.357767	0.477356	0.824397	0.573643	1.0195	0.531455	1.43408	0.321178	1.6506	0.756473	0.760096	0.445222	0.824332	0.557744	2.29756	0.733074	0.845752	0.470934	1.09618	1.84933	1.1274	1.01796	1.27047	0.592912	0.628294	1.3636	1.25309	0.683313	1.52679	1.03715	0.826971	1.05007	0.960269	0.506444	0.428315	0.650788	1.01415	0.963654	0.310188	1.01359	0.692584	0.642303	0.805582	4.45042
M820	4.25	293.0636	Not available	0.896113	0.262132	0.38588	0.516347	0.963997	0.695184	0.868325	0.688291	1.42749	0.495352	1.7738	0.654664	0.961195	0.330495	1.15203	0.851326	1.67894	0.563021	0.897676	0.608112	1.72938	2.41832	1.47614	1.25352	0.74688	0.673359	0.685137	2.22488	1.46971	0.586176	1.38888	1.02214	0.847026	0.988928	1.17197	0.32669	0.224419	0.796754	1.31851	0.865412	0.350124	1.31179	0.541686	0.674464	0.941086	3.22111
M821	4.26	283.0423	Not available	1.88181	0.992852	0.766665	1.28636	1.09797	1.27556	2.15387	2.02319	1.44089	2.70177	1.87899	2.0024	1.92807	0.320619	1.74675	1.21008	1.58628	1.10251	0.937362	3.91524	1.05695	1.85039	1.00715	1.19115	1.10414	0.906556	0.83342	1.58071	0.980312	0.915279	1.11924	0.77286	0.379447	1.68799	0.509577	95.3055	53.1832	1.4938	1.78499	0.825478	0.776605	0.73456	0.333194	0.22856	0.912305	0.542508
M822	4.31	190.1186	Not available	1.14631	0.782705	0.690589	0.857462	1.66974	0.756058	0.998394	1.50679	1.81707	2.28853	2.75229	1.61207	3.05671	1.20402	1.08529	0.652879	2.62533	0.642249	1.5475	1.37661	0.98613	1.53311	1.08873	2.48452	1.74887	0.467574	0.466224	1.26464	0.480186	0.556484	1.21301	1.07739	0.671435	0.695381	2.47127	0.553418	1.35541	1.32017	1.57364	0.760355	1.32003	1.0227	0.539015	0.934841	0.774168	0.925764
M823	4.34	655.2804	Not available	544.261	5.4182	11.0799	0.255685	0.255685	44500.6	2852.1	1398.93	594.62	14556.3	1	46.4566	663.384	25.9294	1	1	1	23.4001	4.16803	75.88	10.0372	41.9648	0.971797	0.255685	5.90672	4.21137	1812.44	8.66237	4.3644	1	1	7196.55	4.69171	1	1	47.6411	1	0.255685	8.26401	0.255685	0.255685	6.17419	5.63269	6.99091	1	884.579
M824	4.36	319.1258	Not available	0.734775	1.29009	0.718283	1.68182	1.34512	1.14336	1.18355	1.62696	1.00761	0.318937	0.653528	1.03865	1.20321	1.18807	1.54476	0.656885	0.762341	2.05587	2.92405	0.886838	0.800215	1.11477	0.62005	0.897292	0.394204	0.453585	2.22179	1.33334	0.716642	2.04	0.614024	1.11232	0.887225	0.832072	1.08083	1.14468	1.90474	2.58668	1.49086	0.834282	0.852974	0.790151	1.57809	1.54147	1.91777	0.612583
M825	4.36	341.1063	Not available	0.98588	1.06265	0.532211	1.22368	0.985582	0.94171	0.962863	1.19351	0.941959	0.856521	0.753687	0.893705	1.02134	1.21855	0.866655	0.956227	0.93341	1.18483	1.32719	0.907958	0.956245	0.697855	0.883835	1.32911	0.986349	0.996489	1.21721	0.966883	1.00976	0.981738	0.979096	0.931961	1.00267	0.982236	1.04486	0.913619	1.15135	1.23963	0.922928	1.05108	1.40663	0.967037	1.56389	1.26566	1.07527	0.95327
M826	4.39	191.1032	Not available	1.19231	0.739919	0.895951	0.932803	0.930993	0.871721	1.46857	1.50436	1.27451	4.03944	1.61444	1.82498	2.16516	1.98721	1.10865	0.582008	1.64711	0.727106	0.886419	1.24986	0.722227	0.825404	0.603017	1.02669	0.88883	1.11054	0.772935	1.13976	0.819673	0.564757	1.60811	1.13378	1.21535	1.0369	0.804918	0.986713	0.988907	1.00755	1.7056	0.799769	0.730225	1.11325	0.668663	1.05879	1.07099	0.898509
M827	4.39	217.1551	Not available	1.36397	3.04271	0.217109	0.654675	0.861252	2.5152	0.695705	3.75769	0.394411	0.0416244	21.3708	0.331237	0.414559	0.216351	0.966205	1.77384	0.915636	10.7649	0.221209	3.1283	0.901278	6.78642	0.623474	0.601079	0.247207	0.201538	0.118973	9.59929	0.226728	1.47161	0.842141	0.203472	0.461716	0.398799	0.0642311	2.45752	0.998449	2.68939	1.78309	1.27791	0.378518	0.565885	0.0974045	0.209604	1.48435	0.69742
M828	4.39	253.0826	Not available	0.537157	1.91045	0.602454	1.71114	0.505796	0.887549	1.17997	1.09944	0.996455	1.24342	0.128617	1.01115	0.643862	0.721913	1.59415	1.64985	0.914637	1.37895	0.706507	0.672256	0.829396	0.806957	1.32252	0.971491	0.619314	0.930011	1.84044	0.381307	0.881367	1.06537	1.20581	0.721246	0.737788	0.413571	1.51443	1.26001	0.778458	0.981341	1.00332	1.64093	0.964019	0.358319	1.16009	1.18588	1.00354	1.31357
M829	4.39	349.1114	Not available	1.20603	1.09116	0.415092	0.431557	1.12244	1.13109	1.31109	1.23992	0.905894	1.30381	1.97801	1.20707	1.55752	1.02288	1.32786	0.947128	1.4409	0.547249	0.505183	1.16989	1.77959	1.92912	0.482854	1.71802	1.09982	0.803146	0.742763	1.83357	1.01011	1.03833	1.08425	0.887775	0.934793	0.552876	0.394167	0.429398	1.14963	1.10483	0.45992	0.991967	0.963151	1.08339	0.930698	0.612132	1.16027	0.760983
M830	4.40	101.0716	Not available	1.0022	0.746121	0.922762	1.11214	1.06071	0.851204	0.969329	1.28484	0.978068	1.01793	0.810727	0.927066	0.964348	1.02964	0.712069	0.993124	0.989014	1.03584	1.02367	0.77679	0.956211	0.887594	1.04934	0.959054	0.948672	0.95122	1.19581	0.771071	1.08556	0.836805	1.02504	0.879476	0.912529	1.08204	1.06729	0.919059	1.14279	0.842082	1.0493	1.02882	1.05043	0.799315	1.05979	1.16165	1.03828	1.00572
M831	4.40	102.0556	Not available	0.968896	0.725431	0.835906	1.08134	0.959159	0.871572	0.924489	1.26917	0.98903	0.983291	0.721688	0.911111	0.979386	1.03453	0.775035	1.11466	0.989502	1.00218	1.05251	0.734122	0.969638	0.853017	1.07073	0.945275	0.973535	0.886533	1.21532	0.900147	1.23819	0.817465	0.957955	0.904125	0.901915	1.01272	1.0906	0.966721	1.08223	0.936128	1.02272	0.99348	1.06618	0.876836	1.11167	1.21459	1.05131	1.02317
M832	4.40	112.0399	Not available	0.93826	0.721988	0.853803	1.13469	0.939365	0.888218	0.951974	1.59329	0.958016	1.01511	0.681281	0.831215	0.926331	1.04487	0.697378	1.02224	1.02021	0.961621	0.972578	0.710903	0.996492	0.942688	1.04299	0.935918	1.00776	0.88714	1.16588	0.759153	1.01784	0.815595	1.04527	0.869062	0.993427	1.07494	1.07203	0.914764	1.10802	0.923329	1.01981	1.00627	1.0714	0.821724	1.09909	1.25416	0.990218	1.00077
M833	4.40	130.0507	Not available	0.737409	0.761391	0.894932	0.912759	1.00161	0.785731	0.828782	0.975681	1.07022	1.14606	0.748641	0.883754	0.770919	1.08354	0.706022	0.775014	1.00317	0.97774	1.07358	0.737014	0.982282	0.915803	1.10938	0.961199	0.978312	0.906371	1.44116	0.919997	1.01398	0.92122	0.870533	0.891262	0.967258	1.0932	1.06248	0.91549	1.13744	0.883099	1.09601	0.998392	1.08082	0.844004	1.11847	1.35417	0.927716	1.16385
M834	4.40	130.1085	Not available	0.96804	0.750235	0.548251	1.85532	0.97052	0.911357	1.03359	1.10817	0.998058	1.10603	0.5916	0.925526	1.05551	1.35509	0.6899	1.08586	0.971145	0.90562	1.16077	0.675318	0.727175	0.770233	0.99362	1.26493	1.0259	0.957393	1.27064	0.719947	1.22043	0.762048	0.867627	0.744507	0.962569	0.922134	0.96995	1.02152	1.33795	0.694602	0.889223	1.14877	0.898842	1.00247	1.10763	1.62316	0.874693	0.937945
M835	4.40	147.0770	Not available	0.839196	0.837358	0.858017	1.08201	0.959387	0.825911	0.887901	1.27219	1.04649	1.10978	0.798574	0.860122	0.836431	1.09938	0.638573	0.881858	0.99553	0.924989	1.05892	0.728016	0.981865	0.94392	1.04562	0.893766	0.924671	0.921948	1.20312	0.901109	1.1387	0.824264	0.938676	0.862775	1.05235	1.17009	1.10689	1.03552	1.0967	0.8289	1.0339	1.02919	1.12545	0.893637	1.08585	1.34635	1.04321	1.05818
M836	4.40	169.0588	Not available	0.884429	0.856497	0.994813	1.05279	1.0265	0.844008	0.893259	1.09983	0.968946	0.949897	0.623097	0.831598	0.817831	1.05761	0.649155	1.00075	0.94168	0.993264	1.07356	0.734694	1.04449	0.917865	0.997113	0.904441	0.830568	1.05312	1.18321	0.753684	1.06537	0.889772	0.892125	0.864569	0.855824	1.15649	1.14739	1.07202	1.13175	0.816325	1.02799	1.01485	1.15271	0.865804	1.07219	1.2912	1.02334	1.12768
M837	4.40	203.1506	Not available	1.18133	1.11014	1.64093	1.14766	1.06272	1.26466	1.50634	1.42412	0.961343	1.21003	1.33903	1.43099	1.59572	0.948951	1.36363	1.01373	1.15846	0.781379	1.12711	1.68742	1.34097	1.21823	0.769544	0.908219	0.958337	0.832695	1.20972	1.71593	1.22797	0.741719	1.34696	1.3139	0.941963	0.952214	0.765031	0.747351	1.22259	1.45012	1.32968	0.713298	1.14225	0.838379	0.744584	0.963398	1.13531	1.06909
M838	4.40	330.0395	Not available	1.29677	0.81885	0.873933	0.98332	0.884797	1.00978	1.11397	1.08502	0.824287	0.716128	1.07558	0.768673	1.25343	1.06172	1.10429	1.40113	0.531182	1.05016	0.728931	0.853928	0.867264	0.910136	1.13503	0.898692	1.0755	0.940333	1.10513	1.26111	1.56187	1.12791	1.18011	1.0121	1.21983	0.7012	1.33463	1.29398	1.42927	1.08332	0.90527	1.06238	1.00756	1.146	1.07713	1.29624	0.992234	0.898928
M839	4.40	347.0651	Not available	1.21567	0.816851	0.817211	1.10185	1.0044	0.98914	1.05508	0.994512	0.880498	0.775552	0.887529	0.934674	1.2455	1.1678	0.999836	1.39908	0.967782	0.956911	1.00064	0.698583	0.909748	0.867211	1.05851	0.95474	1.06979	1.10929	1.05472	1.0914	1.28164	1.00362	1.16033	1.02332	0.939857	0.983191	1.05041	0.98991	1.15358	0.87136	0.924324	1.11958	1.00303	0.977991	1.18179	1.35304	0.994036	1.03116
M840	4.40	359.0918	Not available	0.99148	0.882854	1.08791	0.992982	0.907676	0.919004	0.910306	0.999367	0.978255	0.798434	0.842263	0.97084	0.896344	1.02788	0.753033	0.924745	1.10324	0.87008	0.876279	0.872108	1.15954	0.965512	1.04475	0.895686	0.962083	1.05609	0.998526	1.05782	1.2503	0.828818	1.02447	1.02091	1.20553	1.17039	1.02919	0.867826	0.94755	0.8291	1.01451	0.974613	1.13942	0.927074	0.97063	1.12945	1.00525	1.1906
M841	4.40	369.0469	Not available	1.16929	1.01373	0.982893	1.09747	0.991465	0.984702	1.06685	0.835192	0.910875	0.943153	1.19261	1.07027	1.16727	1.22494	1.01512	1.32658	1.10082	0.992014	0.918584	0.882754	1.02041	0.936589	0.955009	0.972681	1.19964	1.36396	0.993526	1.13056	1.15501	1.02293	1.1125	1.0748	1.01246	0.999966	1.03853	1.06971	1.20238	0.966023	0.931952	1.17009	1.04682	1.26814	1.19457	1.34086	1.04822	1.17116
M842	4.40	381.2232	Not available	6.45619	0.0503371	0.0503371	0.0503371	0.0503371	0.00323717	0.625433	0.00161858	0.936426	0.492281	1	2.864	3.58791	0.0503371	0.908618	0.796552	1	60.8586	963.212	11.1531	0.0503371	3.76457	0.0503371	2.95293	0.0503371	0.0503371	0.00161858	86.8263	1	5.74354	3.80102	0.177663	1	1	1	1	604.139	41.7002	63.7347	0.0503371	0.0503371	41.702	0.238611	0.0503371	0.434503	1.79732
M843	4.40	388.2306	Not available	0.138489	0.790777	3.71587	2.64423	0.780259	0.802623	0.640914	3.14956	1.12962	0.29763	0.843008	1.80299	0.495447	0.786139	0.644836	0.321205	0.639783	1.55562	1.26078	1.93373	1.44687	1.00969	0.711005	0.904036	0.26566	0.388102	2.53094	2.07331	7.47701	1.49757	0.468771	0.271086	0.819315	0.631829	0.845415	1.19127	2.05261	15.596	4.23411	0.821376	1.0701	0.513845	0.883266	1.31515	0.80457	0.662202
M844	4.40	448.0956	Not available	1.44344	0.847187	0.469067	0.679498	0.998213	1.21606	1.33183	1.26961	1.00191	0.968724	1.05612	0.937595	1.06244	1.22452	1.00691	1.39917	0.671443	0.430802	1.31515	0.779925	1.03863	1.13395	1.09633	0.946887	1.54326	0.550728	0.445102	0.470089	1.53073	0.888199	1.21209	1.11255	1.00166	1.02687	1.64301	1.02247	1.42201	0.873673	0.584873	0.946369	1.09243	0.974684	0.394763	1.17028	1.11061	0.883336
M845	4.40	492.1263	Not available	0.809757	0.801832	0.628453	1.06532	1.00044	0.68624	0.947413	1.07732	1.05586	0.972161	0.310541	0.267073	0.956381	1.15497	0.631667	0.831442	0.84005	0.972212	1.33293	0.491416	0.672775	0.815264	1.28647	0.920726	0.90694	0.869789	1.35819	0.51881	0.75277	0.710622	0.947598	0.776289	1.03212	1.36458	1.13429	0.542134	1.20408	0.740051	0.899371	1.07662	0.966895	0.871787	1.16181	1.46543	0.952343	0.891325
M846	4.40	537.0974	Not available	1.59972	0.947685	0.825788	1.03605	1.06811	1.00218	1.13985	0.842944	0.780046	0.641129	0.91992	1.02799	1.57139	1.17995	1.1758	1.98677	0.933786	0.990651	0.931481	0.833546	1.00534	0.809839	1.17851	0.976769	1.14312	1.18016	0.684612	1.14814	1.14588	1.02899	1.47895	1.01592	1.05512	0.978574	1.03796	1.08684	1.26915	0.754637	0.892983	1.10059	0.940288	1.2122	1.17797	1.26964	0.991073	1.1877
M847	4.40	695.1910	Not available	1.10178	0.510436	0.905018	1.04356	0.836733	0.880365	0.990858	0.796018	0.963199	0.822819	1.15904	1.24899	0.875817	1.02276	0.600954	1.06912	1.45418	0.698027	0.640664	0.602312	1.3128	0.997286	1.31604	0.826087	1.05392	0.934052	0.777359	1.39318	1.85354	0.716441	1.14879	0.971769	1.47284	1.40184	0.98957	0.71135	0.712321	0.611261	1.02855	0.873571	1.15841	0.910713	0.955115	1.21624	0.833004	1.18937
M848	4.40	85.0292m	Not available	0.981182	0.75622	0.849656	1.06485	0.932354	0.835119	0.919305	1.33936	0.920961	0.940175	0.760068	0.933235	0.958428	1.08138	0.643946	0.975154	0.98658	1.01787	1.10063	0.698094	0.967137	0.853065	1.05042	0.915286	1.01643	0.859379	1.14774	0.911205	1.31922	0.856808	1.00601	0.871467	1.0268	1.07201	1.09998	0.967064	1.17341	0.807963	1.06901	1.05633	1.05744	0.893857	1.12755	1.28261	1.02311	1.05055
M849	4.41	147.1368	Not available	1.07122	0.909117	0.332174	1.05294	1.23343	0.868549	0.888075	1.03162	0.498616	1.50504	0.515318	0.551184	1.27195	0.951449	0.656929	1.0585	1.04845	0.887134	0.900987	0.686552	0.903681	1.02419	0.994281	0.864533	1.09594	1.22802	1.43513	0.570034	0.998455	0.967233	1.37771	1.00058	1.29775	0.987502	0.837853	1.38918	1.13088	0.514322	0.488044	1.12127	1.28834	0.866979	1.24132	1.42948	0.677517	1.60738
M850	4.41	185.0327	Not available	0.880239	0.863512	0.889866	1.06158	0.987533	0.886279	0.923348	1.12998	1.07579	0.866009	0.449827	0.798037	0.901712	1.07479	0.637281	0.912066	0.700654	1.1333	1.16618	1.01653	0.908044	0.924534	0.994855	0.895931	0.704442	1.08689	1.26436	0.596829	0.832191	0.904013	0.881897	0.840098	0.87888	1.1039	1.13834	1.14407	1.39827	0.863597	1.14719	1.00693	1.17275	0.872202	1.08433	1.06012	1.18505	1.06994
M851	4.41	203.1884	Not available	1.51158	1.19749	1.93352	1.39868	1.10519	1.60123	1.95612	1.24185	0.964036	1.07854	1.28642	1.8341	1.63937	0.874661	1.89197	0.960823	1.1439	0.732705	1.0522	2.29537	1.51946	1.30579	0.725239	0.826449	0.957958	0.641286	1.18197	2.17644	1.48615	0.733093	1.64567	1.451	1.00494	1.02954	0.709797	0.616295	1.07441	1.59124	1.31251	0.65333	1.33034	0.668091	0.734171	0.80766	1.12694	1.15156
M852	4.41	447.1574	Not available	1.12486	0.481222	0.433635	0.817774	1.25523	0.902093	1.05509	1.99901	1.3292	2.10113	1.2087	0.69802	1.69969	1.10861	1.16538	0.627463	0.911821	0.467256	1.19948	1.13633	0.894384	1.31164	0.54544	1.19802	1.1077	0.522583	1.05392	1.13184	1.14899	0.75683	1.41128	0.924562	0.690212	1.10888	1.07103	1.51935	1.39834	0.983462	0.863315	0.53376	1.14426	0.565512	0.642329	1.78202	1.18561	0.485037
M853	4.44	106.0505	Not available	0.797212	1.08571	0.705994	0.923192	0.904368	0.767486	0.657451	1.16314	1.00627	0.810901	0.445388	0.719324	0.745834	1.20695	0.784979	1.35017	0.650811	0.975653	0.919214	0.649491	0.779674	0.713984	0.94788	1.00759	0.703098	0.882619	1.4249	0.96775	1.07663	0.94265	0.93253	0.671955	0.834335	0.907464	1.16223	1.3495	1.37208	0.785302	0.878078	1.06102	0.999547	0.719949	1.27665	1.2083	1.16491	1.03217
M854	4.44	305.0308	Not available	0.835985	1.04384	0.544809	0.94989	1.00052	0.818976	0.766756	0.961429	0.851517	0.801293	0.576122	0.795451	0.843715	1.05245	0.783018	1.50422	0.765036	0.915508	1.32565	0.822795	0.716875	0.659365	0.993357	1.14472	0.61131	0.72696	1.44095	0.982745	0.723035	0.694623	0.826797	0.618331	0.493813	1.15784	1.11048	1.75437	1.73908	0.917581	0.956183	1.08754	0.787008	0.48439	1.19436	1.27844	1.02096	0.919394
M855	4.44	335.0953	Not available	1.01971	1.42993	1.51853	1.13156	1.19971	1.16944	1.37135	1.90335	1.94737	3.78578	2.14073	2.79087	2.00597	0.751248	1.60761	0.514639	1.79224	0.884932	1.3736	4.17648	2.39528	1.87419	0.626495	0.706416	2.22987	1.18554	0.868361	1.54436	1.09558	1.55881	1.34044	1.73881	0.969235	1.54222	0.983284	1.39324	1.14459	1.74588	2.12537	0.814003	1.30002	1.7403	0.913671	0.925219	1.23451	1.21679
M856	4.44	83.0612m	Not available	0.88837	1.03713	0.652263	0.9079	0.893869	0.792891	0.688394	1.23043	1.04772	0.840518	0.470708	0.739232	0.775416	1.17187	0.817741	1.42029	0.719674	0.996846	0.945055	0.639902	0.775965	0.709173	0.956889	1.04932	0.77262	0.865737	1.41344	0.994045	1.0999	0.94357	1.00914	0.666991	0.835328	0.894668	1.09184	1.24193	1.34873	0.783311	0.837206	1.05973	0.97651	0.75116	1.26085	1.18529	1.17769	1.03002
[truncated: 87 more rows]
[truncated: 50 more columns]

## Sheet: Table S4
Table S4. PCR primer pairs used in this study.
Target gene	Primers	Sequence (5' to 3')
IDO1	Forward	GTGTTTCACCAAATCCACGA
	Reverse	CTGATAGCTGGGGGTTGC
KMO	Forward	TGGCCTGGAAGATCAGATTG
	Reverse	TGTCCCATAGGGAATTGCAG
KYNU	Forward	ACCTGCATTAGTGGGATGGTT
	Reverse	CAGACCAACAAAATGGGAGGAT
3-HAO	Forward	ACAGAACAGGAAAGCCCATC
	Reverse	ATGATGGATCGTGTGCTCAG
[truncated: 2 more rows]

## Sheet: Table S5
Table S5. Comparison of serum concentrations of conventional biomarkers among patient groups.
[truncated: 32 more rows]

[truncated: 2 more sheets: Table S6, Table S7]
